# Supplementary material for: 2-(1,3-Dioxoisoindolin-2-yl)ethyl 4-methyl­benzene­sulfonate
Source: Acta Crystallogr Sect E Struct Rep Online. 2008 Nov 20;64(Pt 12):o2395. doi: 10.1107/S1600536808037951 (PMC2960049; doi:10.1107/S1600536808037951)
Supplement: Supplementary file 1 [file e-64-o2395-sup1.cif]

##############################################################################
###                                                                        ###
###        Electronic paper (Acta Crystallographica Section E)             ###
###                                                                        ###
##############################################################################
#                                                                            #
# This CIF contains the data in a paper accepted for publication in Acta     #
# Crystallographica Section E. It conforms to the requirements of Notes      #
# for Authors for Section E, and has been peer reviewed under the auspices   #
# of the IUCr Commission on Journals.                                        #
#                                                                            #
# Full details of the Crystallographic Information File format               #
# are given in the paper "The Crystallographic Information File (CIF):       #
# a New Standard Archive File for Crystallography" by S. R. Hall, F. H.      #
# Allen and I. D. Brown [Acta Cryst. (1991), A47, 655-685].                  #
#                                                                            #
# The current version of the core CIF dictionary is obtainable from          #
# ftp://ftp.iucr.org/pub/cif_core.dic. The current version number is 2.4.    #
#                                                                            #
# Software is freely available for graphical display of the structure(s) in  #
# this CIF.  For information consult the CIF home page http://www.iucr.org/  #
# cif/home.html                                                              #
#                                                                            #
# This file may be used for bona fide research purposes within the           #
# scientific community so long as proper attribution is given to the journal # 
# article from which it was obtained.                                        #
#                                                                            #
##############################################################################
                                             
data_I
_audit_creation_method     SHELXL97
_chemical_name_systematic
;
2-(1,3-Dioxoisoindolin-2-yl)ethyl 4-methylbenzenesulfonate
;
_chemical_name_common     ?
_chemical_formula_moiety     'C17 H15 N O5 S'
_chemical_formula_sum     'C17 H15 N O5 S'
_chemical_formula_iupac     'C17 H15 N O5 S'
_chemical_formula_weight     345.36
_chemical_melting_point     ?
_symmetry_cell_setting     monoclinic
_symmetry_space_group_name_H-M     'C 2/c'
_symmetry_space_group_name_Hall     -C2yc
loop_
    _symmetry_equiv_pos_as_xyz
    'x, y, z'
    '-x, y, -z+1/2'
    'x+1/2, y+1/2, z'
    '-x+1/2, y+1/2, -z+1/2'
    '-x, -y, -z'
    'x, -y, z-1/2'
    '-x+1/2, -y+1/2, -z'
    'x+1/2, -y+1/2, z-1/2'
_cell_length_a     13.6817(13)
_cell_length_b     12.5642(12)
_cell_length_c     19.3194(19)
_cell_angle_alpha     90.00
_cell_angle_beta     107.121(2)
_cell_angle_gamma     90.00
_cell_volume     3173.8(5)
_cell_formula_units_Z     8
_cell_measurement_reflns_used     9534
_cell_measurement_theta_min     2.21
_cell_measurement_theta_max     28.34
_cell_measurement_temperature     90(2)
_exptl_crystal_description     block
_exptl_crystal_colour     colourless
_exptl_crystal_size_max     0.40
_exptl_crystal_size_mid     0.35
_exptl_crystal_size_min     0.30
_exptl_crystal_density_diffrn     1.446
_exptl_crystal_density_meas     ?
_exptl_crystal_density_method     'not measured'
_exptl_crystal_F_000     1440
_exptl_absorpt_coefficient_mu     0.232
_exptl_absorpt_correction_type     multi-scan
_exptl_absorpt_process_details     '(SADABS in SHELXL97; Sheldrick, 2008)'
_exptl_absorpt_correction_T_min     0.9130
_exptl_absorpt_correction_T_max     0.9338
_exptl_special_details
;
;
_diffrn_ambient_temperature     90(2)
_diffrn_radiation_type     MoK\a
_diffrn_radiation_wavelength     0.71073
_diffrn_radiation_monochromator     graphite
_diffrn_measurement_device_type     'Bruker APEX CCD area-detector'
_diffrn_measurement_method     '\f and \w'
_diffrn_detector_area_resol_mean     512
_diffrn_reflns_number     16184
_diffrn_reflns_av_R_equivalents     0.0199
_diffrn_reflns_av_sigmaI/netI     0.0187
_diffrn_reflns_theta_min     2.21
_diffrn_reflns_theta_max     28.08
_diffrn_reflns_theta_full     28.08
_diffrn_measured_fraction_theta_max     0.999
_diffrn_measured_fraction_theta_full     0.999
_diffrn_reflns_limit_h_min     -18
_diffrn_reflns_limit_h_max     18
_diffrn_reflns_limit_k_min     -16
_diffrn_reflns_limit_k_max     16
_diffrn_reflns_limit_l_min     -25
_diffrn_reflns_limit_l_max     25
_diffrn_standards_number     ?
_diffrn_standards_interval_count     ?
_diffrn_standards_interval_time     ?
_diffrn_standards_decay_%     0.001
_refine_special_details
;
Refinement of <i>F</i>^2^ against ALL reflections. The weighted <i>R</i>-factor
<i>wR</i> and goodness of fit <i>S</i> are based on <i>F</i>^2^, conventional
<i>R</i>-factors <i>R</i> are based on <i>F</i>, with <i>F</i> set to zero for
negative <i>F</i>^2^. The threshold expression of <i>F</i>^2^ >
\s(<i>F</i>^2^) is used only for calculating <i>R</i>-factors(gt) <i>etc</i>.
and is not relevant to the choice of reflections for refinement.
<i>R</i>-factors based on <i>F</i>^2^ are statistically about twice as large
as those based on <i>F</i>, and <i>R</i>- factors based on ALL data will be
even larger.
;
_reflns_number_total     3865
_reflns_number_gt     3773
_reflns_threshold_expression     I>2\s(I)
_refine_ls_structure_factor_coef     Fsqd
_refine_ls_matrix_type     full
_refine_ls_R_factor_all     0.0532
_refine_ls_R_factor_gt     0.0519
_refine_ls_wR_factor_gt     0.1215
_refine_ls_wR_factor_ref     0.1223
_refine_ls_goodness_of_fit_ref     1.245
_refine_ls_restrained_S_all     1.245
_refine_ls_number_reflns     3865
_refine_ls_number_parameters     218
_refine_ls_number_restraints     0
_refine_ls_hydrogen_treatment     constr
_refine_ls_weighting_scheme     calc
_refine_ls_weighting_details
       'calc w = 1/[\s^2^(Fo^2^)+(0.0413P)^2^+6.2623P] where P=(Fo^2^+2Fc^2^)/3'
_atom_sites_solution_hydrogens     geom
_atom_sites_solution_primary     direct
_atom_sites_solution_secondary     difmap
_refine_ls_shift/su_max     0.001
_refine_ls_shift/su_mean     0.000
_refine_diff_density_max     0.475
_refine_diff_density_min     -0.406
_refine_ls_extinction_method     none
_refine_ls_extinction_coef     ?
loop_
    _atom_type_symbol
    _atom_type_description
    _atom_type_scat_dispersion_real
    _atom_type_scat_dispersion_imag
    _atom_type_scat_source
    'C' 'C' 0.0033 0.0016
                         'International Tables Vol C Tables 4.2.6.8 and 6.1.1.4'
    'H' 'H' 0.0000 0.0000
                         'International Tables Vol C Tables 4.2.6.8 and 6.1.1.4'
    'N' 'N' 0.0061 0.0033
                         'International Tables Vol C Tables 4.2.6.8 and 6.1.1.4'
    'O' 'O' 0.0106 0.0060
                         'International Tables Vol C Tables 4.2.6.8 and 6.1.1.4'
    'S' 'S' 0.1246 0.1234
                         'International Tables Vol C Tables 4.2.6.8 and 6.1.1.4'
_computing_data_collection     'SMART (Bruker, 2007)'
_computing_cell_refinement     'SAINT (Bruker, 2007)'
_computing_data_reduction     'SAINT (Bruker, 2007)'
_computing_structure_solution     'SHELXS97 (Sheldrick, 2008)'
_computing_structure_refinement     'SHELXL97 (Sheldrick, 2008)'
_computing_molecular_graphics     'CrystalMaker (Palmer, 2006)'
_computing_publication_material     'SHELXTL (Sheldrick, 2008)'
loop_
    _atom_site_type_symbol
    _atom_site_label
    _atom_site_fract_x
    _atom_site_fract_y
    _atom_site_fract_z
    _atom_site_U_iso_or_equiv
    _atom_site_adp_type
    _atom_site_calc_flag
    _atom_site_refinement_flags
    _atom_site_occupancy
    _atom_site_disorder_assembly
    _atom_site_disorder_group
    S S1 0.24768(3) -0.05689(4) 1.04905(2) 0.01844(13) Uani d . 1 . .
    O O1 0.27012(11) -0.16681(11) 1.06516(7) 0.0245(3) Uani d . 1 . .
    O O2 0.26255(12) 0.01842(12) 1.10672(7) 0.0269(3) Uani d . 1 . .
    O O3 0.13136(10) -0.04377(10) 1.00548(7) 0.0195(3) Uani d . 1 . .
    O O4 0.12124(10) -0.09920(11) 0.78928(7) 0.0214(3) Uani d . 1 . .
    O O5 0.01573(11) 0.16581(11) 0.91348(8) 0.0270(3) Uani d . 1 . .
    N N1 0.05468(11) 0.01454(12) 0.85773(8) 0.0179(3) Uani d . 1 . .
    C C1 0.31279(13) -0.01266(16) 0.98842(10) 0.0193(4) Uani d . 1 . .
    C C2 0.35460(15) -0.08611(17) 0.95184(11) 0.0243(4) Uani d . 1 . .
    H H2 0.3486 -0.1603 0.9592 0.029 Uiso calc R 1 . .
    C C3 0.40571(15) -0.04904(19) 0.90397(11) 0.0287(4) Uani d . 1 . .
    H H3 0.4350 -0.0988 0.8788 0.034 Uiso calc R 1 . .
    C C4 0.41464(15) 0.0590(2) 0.89231(11) 0.0294(5) Uani d . 1 . .
    C C5 0.46884(19) 0.0980(2) 0.83979(13) 0.0425(6) Uani d . 1 . .
    H H5A 0.5003 0.0376 0.8223 0.064 Uiso calc R 1 . .
    H H5B 0.5220 0.1491 0.8641 0.064 Uiso calc R 1 . .
    H H5C 0.4196 0.1328 0.7987 0.064 Uiso calc R 1 . .
    C C6 0.37176(16) 0.13104(18) 0.93012(12) 0.0286(4) Uani d . 1 . .
    H H6 0.3773 0.2052 0.9226 0.034 Uiso calc R 1 . .
    C C7 0.32129(15) 0.09635(16) 0.97844(11) 0.0236(4) Uani d . 1 . .
    H H7 0.2930 0.1460 1.0043 0.028 Uiso calc R 1 . .
    C C8 0.10819(13) -0.01011(15) 0.80845(9) 0.0169(3) Uani d . 1 . .
    C C9 0.14229(13) 0.09383(15) 0.78653(9) 0.0180(3) Uani d . 1 . .
    C C10 0.19546(15) 0.11612(16) 0.73773(10) 0.0218(4) Uani d . 1 . .
    H H10 0.2158 0.0612 0.7111 0.026 Uiso calc R 1 . .
    C C11 0.21815(16) 0.22272(17) 0.72909(11) 0.0270(4) Uani d . 1 . .
    H H11 0.2547 0.2410 0.6959 0.032 Uiso calc R 1 . .
    C C12 0.18807(17) 0.30273(17) 0.76836(11) 0.0276(4) Uani d . 1 . .
    H H12 0.2055 0.3745 0.7620 0.033 Uiso calc R 1 . .
    C C13 0.13283(15) 0.27955(16) 0.81683(10) 0.0232(4) Uani d . 1 . .
    H H13 0.1115 0.3341 0.8432 0.028 Uiso calc R 1 . .
    C C14 0.11061(13) 0.17402(15) 0.82475(9) 0.0182(3) Uani d . 1 . .
    C C15 0.05463(14) 0.12411(14) 0.87179(10) 0.0186(4) Uani d . 1 . .
    C C16 0.00646(14) -0.06579(15) 0.89112(10) 0.0191(4) Uani d . 1 . .
    H H16A -0.0302 -0.1175 0.8538 0.023 Uiso calc R 1 . .
    H H16B -0.0443 -0.0312 0.9112 0.023 Uiso calc R 1 . .
    C C17 0.08415(14) -0.12402(14) 0.95089(10) 0.0191(4) Uani d . 1 . .
    H H17A 0.0505 -0.1797 0.9720 0.023 Uiso calc R 1 . .
    H H17B 0.1364 -0.1581 0.9320 0.023 Uiso calc R 1 . .
loop_
    _atom_site_aniso_label
    _atom_site_aniso_U_11
    _atom_site_aniso_U_22
    _atom_site_aniso_U_33
    _atom_site_aniso_U_12
    _atom_site_aniso_U_13
    _atom_site_aniso_U_23
    S1 0.0222(2) 0.0191(2) 0.0151(2) -0.00308(16) 0.00727(16) -0.00143(16)
    O1 0.0290(7) 0.0227(7) 0.0213(7) -0.0010(6) 0.0067(5) 0.0018(5)
    O2 0.0362(8) 0.0282(7) 0.0185(6) -0.0083(6) 0.0113(6) -0.0065(6)
    O3 0.0209(6) 0.0188(6) 0.0209(6) -0.0023(5) 0.0095(5) -0.0037(5)
    O4 0.0227(7) 0.0198(6) 0.0233(6) 0.0022(5) 0.0094(5) -0.0020(5)
    O5 0.0325(8) 0.0237(7) 0.0304(7) 0.0001(6) 0.0180(6) -0.0042(6)
    N1 0.0182(7) 0.0181(7) 0.0191(7) 0.0008(6) 0.0083(6) 0.0005(6)
    C1 0.0169(8) 0.0260(9) 0.0151(8) -0.0037(7) 0.0048(6) 0.0001(7)
    C2 0.0222(9) 0.0288(10) 0.0223(9) -0.0010(8) 0.0071(7) -0.0032(8)
    C3 0.0201(9) 0.0450(13) 0.0220(9) 0.0003(8) 0.0079(7) -0.0044(9)
    C4 0.0169(9) 0.0493(13) 0.0222(9) -0.0054(8) 0.0061(7) 0.0040(9)
    C5 0.0297(11) 0.0686(18) 0.0340(12) -0.0074(11) 0.0167(10) 0.0104(12)
    C6 0.0242(10) 0.0316(11) 0.0303(10) -0.0067(8) 0.0085(8) 0.0063(8)
    C7 0.0216(9) 0.0248(10) 0.0244(9) -0.0022(7) 0.0069(7) -0.0003(7)
    C8 0.0137(7) 0.0219(9) 0.0150(8) 0.0014(6) 0.0042(6) 0.0013(6)
    C9 0.0158(8) 0.0202(8) 0.0165(8) -0.0012(6) 0.0026(6) -0.0005(7)
    C10 0.0225(9) 0.0267(10) 0.0171(8) -0.0034(7) 0.0071(7) -0.0018(7)
    C11 0.0300(10) 0.0321(11) 0.0207(9) -0.0095(8) 0.0105(8) -0.0003(8)
    C12 0.0351(11) 0.0227(9) 0.0248(9) -0.0103(8) 0.0084(8) -0.0005(8)
    C13 0.0269(10) 0.0211(9) 0.0212(9) -0.0037(7) 0.0066(7) -0.0033(7)
    C14 0.0167(8) 0.0212(9) 0.0163(8) -0.0017(7) 0.0045(6) -0.0019(7)
    C15 0.0181(8) 0.0178(8) 0.0197(8) 0.0001(6) 0.0053(7) -0.0015(7)
    C16 0.0182(8) 0.0196(8) 0.0216(9) -0.0026(7) 0.0092(7) 0.0002(7)
    C17 0.0219(8) 0.0169(8) 0.0190(8) -0.0040(7) 0.0068(7) -0.0025(7)
_geom_special_details
;
All e.s.d.'s (except the e.s.d. in the dihedral angle between two l.s. planes)
are estimated using the full covariance matrix. The cell e.s.d.'s are taken
into account individually in the estimation of e.s.d.'s in distances, angles
and torsion angles; correlations between e.s.d.'s in cell parameters are only
used when they are defined by crystal symmetry. An approximate (isotropic)
treatment of cell e.s.d.'s is used for estimating e.s.d.'s involving l.s.
planes.
;
loop_
    _geom_bond_atom_site_label_1
    _geom_bond_atom_site_label_2
    _geom_bond_site_symmetry_2
    _geom_bond_distance
    _geom_bond_publ_flag
    S1 O1 . 1.4290(15) ?
    S1 O2 . 1.4299(14) ?
    S1 O3 . 1.5747(14) ?
    S1 C1 . 1.7574(18) ?
    O3 C17 . 1.465(2) ?
    O4 C8 . 1.209(2) ?
    O5 C15 . 1.208(2) ?
    N1 C8 . 1.396(2) ?
    N1 C15 . 1.403(2) ?
    N1 C16 . 1.456(2) ?
    C1 C2 . 1.384(3) ?
    C1 C7 . 1.393(3) ?
    C2 C3 . 1.394(3) ?
    C2 H2 . 0.9500 ?
    C3 C4 . 1.387(3) ?
    C3 H3 . 0.9500 ?
    C4 C6 . 1.396(3) ?
    C4 C5 . 1.504(3) ?
    C5 H5A . 0.9800 ?
    C5 H5B . 0.9800 ?
    C5 H5C . 0.9800 ?
    C6 C7 . 1.385(3) ?
    C6 H6 . 0.9500 ?
    C7 H7 . 0.9500 ?
    C8 C9 . 1.489(3) ?
    C9 C10 . 1.379(3) ?
    C9 C14 . 1.392(3) ?
    C10 C11 . 1.396(3) ?
    C10 H10 . 0.9500 ?
    C11 C12 . 1.393(3) ?
    C11 H11 . 0.9500 ?
    C12 C13 . 1.396(3) ?
    C12 H12 . 0.9500 ?
    C13 C14 . 1.379(3) ?
    C13 H13 . 0.9500 ?
    C14 C15 . 1.488(2) ?
    C16 C17 . 1.509(3) ?
    C16 H16A . 0.9900 ?
    C16 H16B . 0.9900 ?
    C17 H17A . 0.9900 ?
    C17 H17B . 0.9900 ?
loop_
    _geom_angle_atom_site_label_1
    _geom_angle_atom_site_label_2
    _geom_angle_atom_site_label_3
    _geom_angle_site_symmetry_1
    _geom_angle_site_symmetry_3
    _geom_angle
    _geom_angle_publ_flag
    O1 S1 O2 . . 119.84(9) ?
    O1 S1 O3 . . 109.64(8) ?
    O2 S1 O3 . . 103.69(8) ?
    O1 S1 C1 . . 109.41(9) ?
    O2 S1 C1 . . 109.05(9) ?
    O3 S1 C1 . . 103.97(8) ?
    C17 O3 S1 . . 118.36(11) ?
    C8 N1 C15 . . 112.32(15) ?
    C8 N1 C16 . . 123.05(15) ?
    C15 N1 C16 . . 124.62(15) ?
    C2 C1 C7 . . 121.40(18) ?
    C2 C1 S1 . . 119.74(15) ?
    C7 C1 S1 . . 118.85(15) ?
    C1 C2 C3 . . 118.6(2) ?
    C1 C2 H2 . . 120.7 ?
    C3 C2 H2 . . 120.7 ?
    C4 C3 C2 . . 121.3(2) ?
    C4 C3 H3 . . 119.3 ?
    C2 C3 H3 . . 119.3 ?
    C3 C4 C6 . . 118.61(19) ?
    C3 C4 C5 . . 120.9(2) ?
    C6 C4 C5 . . 120.5(2) ?
    C4 C5 H5A . . 109.5 ?
    C4 C5 H5B . . 109.5 ?
    H5A C5 H5B . . 109.5 ?
    C4 C5 H5C . . 109.5 ?
    H5A C5 H5C . . 109.5 ?
    H5B C5 H5C . . 109.5 ?
    C7 C6 C4 . . 121.2(2) ?
    C7 C6 H6 . . 119.4 ?
    C4 C6 H6 . . 119.4 ?
    C6 C7 C1 . . 118.77(19) ?
    C6 C7 H7 . . 120.6 ?
    C1 C7 H7 . . 120.6 ?
    O4 C8 N1 . . 124.67(17) ?
    O4 C8 C9 . . 129.65(17) ?
    N1 C8 C9 . . 105.69(15) ?
    C10 C9 C14 . . 121.68(18) ?
    C10 C9 C8 . . 130.16(17) ?
    C14 C9 C8 . . 108.15(16) ?
    C9 C10 C11 . . 117.22(18) ?
    C9 C10 H10 . . 121.4 ?
    C11 C10 H10 . . 121.4 ?
    C12 C11 C10 . . 121.04(18) ?
    C12 C11 H11 . . 119.5 ?
    C10 C11 H11 . . 119.5 ?
    C11 C12 C13 . . 121.33(19) ?
    C11 C12 H12 . . 119.3 ?
    C13 C12 H12 . . 119.3 ?
    C14 C13 C12 . . 117.10(18) ?
    C14 C13 H13 . . 121.5 ?
    C12 C13 H13 . . 121.5 ?
    C13 C14 C9 . . 121.61(17) ?
    C13 C14 C15 . . 130.00(17) ?
    C9 C14 C15 . . 108.39(16) ?
    O5 C15 N1 . . 125.45(17) ?
    O5 C15 C14 . . 129.15(17) ?
    N1 C15 C14 . . 105.40(15) ?
    N1 C16 C17 . . 111.48(15) ?
    N1 C16 H16A . . 109.3 ?
    C17 C16 H16A . . 109.3 ?
    N1 C16 H16B . . 109.3 ?
    C17 C16 H16B . . 109.3 ?
    H16A C16 H16B . . 108.0 ?
    O3 C17 C16 . . 106.23(14) ?
    O3 C17 H17A . . 110.5 ?
    C16 C17 H17A . . 110.5 ?
    O3 C17 H17B . . 110.5 ?
    C16 C17 H17B . . 110.5 ?
    H17A C17 H17B . . 108.7 ?
loop_
    _geom_torsion_atom_site_label_1
    _geom_torsion_atom_site_label_2
    _geom_torsion_atom_site_label_3
    _geom_torsion_atom_site_label_4
    _geom_torsion_site_symmetry_1
    _geom_torsion_site_symmetry_2
    _geom_torsion_site_symmetry_3
    _geom_torsion_site_symmetry_4
    _geom_torsion
    _geom_torsion_publ_flag
    O1 S1 O3 C17 . . . . -38.67(14) ?
    O2 S1 O3 C17 . . . . -167.78(12) ?
    C1 S1 O3 C17 . . . . 78.22(14) ?
    O1 S1 C1 C2 . . . . 14.61(18) ?
    O2 S1 C1 C2 . . . . 147.43(15) ?
    O3 S1 C1 C2 . . . . -102.45(16) ?
    O1 S1 C1 C7 . . . . -165.23(15) ?
    O2 S1 C1 C7 . . . . -32.41(18) ?
    O3 S1 C1 C7 . . . . 77.71(16) ?
    C7 C1 C2 C3 . . . . -0.3(3) ?
    S1 C1 C2 C3 . . . . 179.90(15) ?
    C1 C2 C3 C4 . . . . -0.4(3) ?
    C2 C3 C4 C6 . . . . 0.5(3) ?
    C2 C3 C4 C5 . . . . -179.22(19) ?
    C3 C4 C6 C7 . . . . 0.1(3) ?
    C5 C4 C6 C7 . . . . 179.75(19) ?
    C4 C6 C7 C1 . . . . -0.7(3) ?
    C2 C1 C7 C6 . . . . 0.8(3) ?
    S1 C1 C7 C6 . . . . -179.38(15) ?
    C15 N1 C8 O4 . . . . 177.95(17) ?
    C16 N1 C8 O4 . . . . -1.1(3) ?
    C15 N1 C8 C9 . . . . -2.38(19) ?
    C16 N1 C8 C9 . . . . 178.62(15) ?
    O4 C8 C9 C10 . . . . 1.6(3) ?
    N1 C8 C9 C10 . . . . -178.05(18) ?
    O4 C8 C9 C14 . . . . -178.67(18) ?
    N1 C8 C9 C14 . . . . 1.69(19) ?
    C14 C9 C10 C11 . . . . 1.2(3) ?
    C8 C9 C10 C11 . . . . -179.09(18) ?
    C9 C10 C11 C12 . . . . 0.0(3) ?
    C10 C11 C12 C13 . . . . -1.0(3) ?
    C11 C12 C13 C14 . . . . 0.8(3) ?
    C12 C13 C14 C9 . . . . 0.4(3) ?
    C12 C13 C14 C15 . . . . 179.45(18) ?
    C10 C9 C14 C13 . . . . -1.4(3) ?
    C8 C9 C14 C13 . . . . 178.79(17) ?
    C10 C9 C14 C15 . . . . 179.32(16) ?
    C8 C9 C14 C15 . . . . -0.45(19) ?
    C8 N1 C15 O5 . . . . -178.31(18) ?
    C16 N1 C15 O5 . . . . 0.7(3) ?
    C8 N1 C15 C14 . . . . 2.1(2) ?
    C16 N1 C15 C14 . . . . -178.90(16) ?
    C13 C14 C15 O5 . . . . 0.3(3) ?
    C9 C14 C15 O5 . . . . 179.49(19) ?
    C13 C14 C15 N1 . . . . 179.90(19) ?
    C9 C14 C15 N1 . . . . -0.95(19) ?
    C8 N1 C16 C17 . . . . 76.8(2) ?
    C15 N1 C16 C17 . . . . -102.06(19) ?
    S1 O3 C17 C16 . . . . -146.02(12) ?
    N1 C16 C17 O3 . . . . 61.83(18) ?
data_global
_journal_date_recd_electronic     2008-11-06
_journal_date_accepted     2008-11-14
_journal_name_full     'Acta Crystallographica, Section E'
_journal_year     2008
_journal_volume     64
_journal_issue     12
_journal_page_first     o2395
_journal_page_last     o2395
_journal_paper_category     QO
_journal_coeditor_code     LH2734
_publ_contact_author_name     'Jon Zubieta'
_publ_contact_author_address
;
Department of Chemistry
Syracuse University
Syracuse
NY 13244
USA
;
_publ_contact_author_email     'jazubiet@syr.edu'
_publ_contact_author_fax     '315-443-4070'
_publ_contact_author_phone     '315-443-2547'
_publ_section_title
;
2-(1,3-Dioxoisoindolin-2-yl)ethyl 4-methylbenzenesulfonate
;
loop_
    _publ_author_name
    _publ_author_address
    'Bartholom\"a, Mark Daniel'
;
Department of Chemistry
Syracuse University
Syracuse
NY 13244
USA
;
    'Ouellette, Wayne'
;
Department of Chemistry
Syracuse University
Syracuse
NY 13244
USA
;
    'Zubieta, Jon'
;
Department of Chemistry
Syracuse University
Syracuse
NY 13244
USA
;
