# Supplementary material for: 2-(1,3-Dioxoisoindolin-2-yl)ethyl 4-methyl­benzene­sulfonate
Source: Acta Crystallogr Sect E Struct Rep Online. 2008 Nov 20;64(Pt 12):o2395. doi: 10.1107/S1600536808037951 (PMC2960049; doi:10.1107/S1600536808037951)
Supplement: Supplementary file 2 [file e-64-o2395-Isup2.hkl]

# 
# h,k,l, Fc-squared, Fo-squared, sigma(Fo-squared) and status flag 
# 
data_I
_shelx_title ' c2c in C2/c' 
_shelx_refln_list_code          4 
_shelx_F_calc_maximum      525.26 
_exptl_crystal_F_000      1440.00 
_reflns_d_resolution_high  0.7550 
 
loop_ 
 _symmetry_equiv_pos_as_xyz 
 'x, y, z' 
 '-x, y, -z+1/2' 
 'x+1/2, y+1/2, z' 
 '-x+1/2, y+1/2, -z+1/2' 
 '-x, -y, -z' 
 'x, -y, z-1/2' 
 '-x+1/2, -y+1/2, -z' 
 'x+1/2, -y+1/2, z-1/2' 
 
_cell_length_a    13.6817 
_cell_length_b    12.5642 
_cell_length_c    19.3194 
_cell_angle_alpha  90.000 
_cell_angle_beta  107.121 
_cell_angle_gamma  90.000 
 
_shelx_F_squared_multiplier     1.000 
 
loop_ 
 _refln_index_h 
 _refln_index_k 
 _refln_index_l 
 _refln_F_squared_calc 
 _refln_F_squared_meas 
 _refln_F_squared_sigma 
 _refln_observed_status 
   2   0   0    14744.91    15451.91    202.89 o 
   4   0   0      108.29      202.86      5.74 o 
   6   0   0     9159.76     9348.04    103.45 o 
   8   0   0    21062.29    21180.43    226.78 o 
  10   0   0      820.93      880.14     27.14 o 
  12   0   0       38.07       39.32      8.40 o 
  14   0   0      984.98      961.00     33.96 o 
  16   0   0     2948.59     2922.92     70.18 o 
   1   1   0    16661.08    17062.28    118.97 o 
   3   1   0     6578.18     7248.30     55.90 o 
   5   1   0     4997.00     5333.25     43.43 o 
   7   1   0     3328.35     3986.56     35.12 o 
   9   1   0      702.87      798.89     12.09 o 
  11   1   0     1289.09     1150.30     25.11 o 
  13   1   0      211.07      225.83     11.92 o 
  15   1   0      956.14      922.70     24.44 o 
  17   1   0      587.38      616.02     20.98 o 
   0   2   0    93609.37    79463.44   7950.31 o 
   2   2   0      112.93      114.73      2.78 o 
   4   2   0       41.71       11.47      1.90 o 
   6   2   0     7390.52     7774.43     62.47 o 
   8   2   0     2198.17     2127.19     22.30 o 
  10   2   0     2017.28     2009.91     31.77 o 
  12   2   0     1905.92     1758.14     31.47 o 
  14   2   0     1216.10     1226.23     27.55 o 
  16   2   0      981.65      967.09     25.91 o 
   1   3   0      313.40      399.19      5.68 o 
   3   3   0     3731.35     3581.35     30.41 o 
   5   3   0      358.94      329.67      6.37 o 
   7   3   0      668.70      818.11     11.73 o 
   9   3   0       41.58       67.87      7.69 o 
  11   3   0     2661.16     2526.39     56.10 o 
  13   3   0       12.48       12.08      5.01 o 
  15   3   0       37.41       43.85      6.87 o 
  17   3   0      299.72      326.88     15.20 o 
   0   4   0     8610.48     8601.36     94.48 o 
   2   4   0     7373.92     7946.67     68.58 o 
   4   4   0     2617.83     2692.60     25.35 o 
   6   4   0     3155.62     3373.18     31.62 o 
   8   4   0        3.24       12.22      3.27 o 
  10   4   0       32.23       16.14      4.82 o 
  12   4   0       87.69       96.06      8.24 o 
  14   4   0      178.14      194.85     11.89 o 
  16   4   0       11.00       50.22      6.95 o 
   1   5   0      236.44      260.89      6.42 o 
   3   5   0     6273.54     7075.77     52.79 o 
   5   5   0      885.31     1009.68     13.43 o 
   7   5   0      210.87      202.83     10.21 o 
   9   5   0      195.29      169.91      6.40 o 
  11   5   0        0.22       -2.09      3.55 o 
  13   5   0       68.97       71.24      7.76 o 
  15   5   0      729.32      686.39     21.08 o 
   0   6   0       28.11       23.88      3.42 o 
   2   6   0      583.38      467.47      8.01 o 
   4   6   0     2037.98     2320.57     23.98 o 
   6   6   0      444.74      576.69     10.50 o 
   8   6   0      955.35      871.76     14.07 o 
  10   6   0     1121.10     1082.15     25.76 o 
  12   6   0      374.22      347.29     13.60 o 
  14   6   0      271.76      267.28     13.33 o 
  16   6   0       14.76       45.64      5.80 o 
   1   7   0     4156.24     5082.78     44.19 o 
   3   7   0      660.24      689.30      9.80 o 
   5   7   0     3310.50     3636.35     35.22 o 
   7   7   0      177.40      200.05      6.85 o 
   9   7   0     1813.53     1722.87     27.10 o 
  11   7   0      841.96      819.50     20.68 o 
  13   7   0      417.06      405.31     15.36 o 
  15   7   0       25.93       65.97      7.26 o 
   0   8   0     1228.52     1094.67     20.05 o 
   2   8   0     1788.52     1568.93     18.57 o 
   4   8   0     3486.35     3249.46     32.82 o 
   6   8   0      359.71      325.82      8.53 o 
   8   8   0     7254.60     7043.89     63.31 o 
  10   8   0      318.68      325.72     12.12 o 
  12   8   0     3294.99     3212.08     49.01 o 
  14   8   0      186.99      211.96     13.89 o 
   1   9   0        2.16        0.60      3.40 o 
   3   9   0      140.45      127.54      6.60 o 
   5   9   0     1912.26     1898.73     32.51 o 
   7   9   0     5112.17     5190.34     54.91 o 
   9   9   0      117.10      129.82      7.36 o 
  11   9   0        2.93       22.46      5.23 o 
  13   9   0       43.01       72.04      8.36 o 
   0  10   0        2.11       -2.10      5.51 o 
   2  10   0      218.20      214.53     10.28 o 
   4  10   0     4331.80     4222.38    146.71 o 
   6  10   0     3165.32     3067.28     60.22 o 
   8  10   0     3643.83     3355.36     57.62 o 
  10  10   0      504.84      536.41     15.88 o 
  12  10   0     2078.99     2045.95     44.06 o 
   1  11   0      250.75      236.57     11.30 o 
   3  11   0      156.71      141.14      9.31 o 
   5  11   0     3641.14     3473.26     48.42 o 
   7  11   0     1020.26      949.23     21.93 o 
   9  11   0      321.11      305.41     11.94 o 
  11  11   0        1.00       45.65     16.77 o 
   0  12   0       24.56       20.09      7.27 o 
   2  12   0      197.03      258.94     12.18 o 
   4  12   0       36.03       29.85      5.71 o 
   6  12   0     1140.69     1029.13     29.32 o 
   8  12   0       96.62      112.43      8.59 o 
  10  12   0       90.85      135.88     13.18 o 
   1  13   0       49.60       38.06      6.20 o 
   3  13   0      669.20      628.83     18.67 o 
   5  13   0      137.41      148.54     10.13 o 
   7  13   0       27.41       43.99      9.51 o 
   9  13   0       21.67       48.68      5.64 o 
   0  14   0       20.77       26.52      8.21 o 
   2  14   0       21.79       15.84      5.21 o 
   4  14   0      395.71      367.29     14.63 o 
   6  14   0       24.88       78.11      7.72 o 
   8  14   0       23.00       61.46      9.65 o 
   1  15   0       46.14       76.00     11.78 o 
   3  15   0      441.46      439.97     16.27 o 
   5  15   0       84.79      153.09     16.43 o 
   7  15   0      274.67      302.80     17.06 o 
   0  16   0      292.13      319.53     23.92 o 
   2  16   0        1.38       25.08      8.30 o 
   4  16   0      805.38      839.70     23.44 o 
 -17   1   1       20.42       45.07      6.98 o 
 -15   1   1       52.14       57.18      7.72 o 
 -13   1   1      277.19      279.39     12.65 o 
 -11   1   1      875.51      761.94     18.62 o 
  -9   1   1       48.80       30.19      4.79 o 
  -7   1   1     2742.52     2877.50     26.41 o 
  -5   1   1      113.00      138.10      7.08 o 
  -3   1   1       76.27       61.49      2.08 o 
  -1   1   1      148.61      132.64      2.69 o 
   1   1   1    14416.62    15047.98    113.23 o 
   3   1   1    36118.41    38624.91    283.80 o 
   5   1   1     7206.08     7399.71     58.64 o 
   7   1   1     5626.16     5660.94     47.76 o 
   9   1   1       63.52      118.80     10.09 o 
  11   1   1     1327.97     1227.66     24.40 o 
  13   1   1        0.04        1.37      4.17 o 
  15   1   1      324.53      306.37     14.52 o 
  17   1   1        0.41       12.00      5.25 o 
 -16   2   1       81.49      109.55      9.77 o 
 -14   2   1        4.69        2.65      4.68 o 
 -12   2   1      480.87      516.09     16.05 o 
 -10   2   1      189.55      199.79      9.82 o 
  -8   2   1       13.39       10.79      1.96 o 
  -6   2   1     1425.73     1420.20     15.34 o 
  -4   2   1     8436.75     8497.76     65.88 o 
  -2   2   1     5754.56     5740.75     44.67 o 
   0   2   1    18081.20    18838.06    152.91 o 
   2   2   1     4332.27     4689.64     37.26 o 
   4   2   1     3984.34     4225.83     35.41 o 
   6   2   1     3063.74     3395.00     30.85 o 
   8   2   1      661.08      640.04     10.26 o 
  10   2   1     1039.65     1044.14     37.21 o 
  12   2   1       87.86       88.31      7.92 o 
  14   2   1       64.33       78.37      8.31 o 
  16   2   1       26.90       43.36      6.87 o 
 -17   3   1     1163.27     1109.54     28.69 o 
 -15   3   1       87.62       99.86      9.22 o 
 -13   3   1      106.90      111.18      9.02 o 
 -11   3   1      312.37      286.80     12.39 o 
  -9   3   1    11102.85    11405.52     91.62 o 
  -7   3   1     4934.47     5220.28     50.46 o 
  -5   3   1      311.54      338.92      6.31 o 
  -3   3   1      271.34      163.01      3.70 o 
  -1   3   1    37097.55    37192.53    275.09 o 
   1   3   1      617.94      466.27      6.32 o 
   3   3   1     1133.76      967.76     11.14 o 
   5   3   1      125.87       90.78      3.71 o 
   7   3   1    13404.04    13245.73    103.90 o 
   9   3   1      145.42      175.48      6.37 o 
  11   3   1     1055.14      930.59     21.02 o 
  13   3   1     1155.67     1117.31     25.32 o 
  15   3   1       27.56       40.55      6.90 o 
 -16   4   1      263.92      264.53     13.57 o 
 -14   4   1      596.00      606.24     18.91 o 
 -12   4   1        7.95        0.31      4.13 o 
 -10   4   1     6602.93     6301.19     90.32 o 
  -8   4   1      895.37     1027.61     17.99 o 
  -6   4   1      123.20      109.59      4.34 o 
  -4   4   1        6.57        1.08      1.43 o 
  -2   4   1     5759.75     5693.97     46.15 o 
   0   4   1      304.21      321.51      5.16 o 
   2   4   1       17.03        8.29      1.62 o 
   4   4   1      131.16      162.54      6.40 o 
   6   4   1     1208.08     1161.24     14.79 o 
   8   4   1     3130.16     3183.53     32.02 o 
  10   4   1        8.39       -3.24      3.53 o 
  12   4   1      146.78      172.63     10.35 o 
  14   4   1      303.23      277.97     13.07 o 
  16   4   1        3.05       34.91      5.47 o 
 -15   5   1      782.08      716.35     21.55 o 
 -13   5   1       83.05       98.93      8.84 o 
 -11   5   1     1197.79     1217.43     25.02 o 
  -9   5   1     5427.90     5416.60     55.56 o 
  -7   5   1      347.27      399.32      8.46 o 
  -5   5   1       39.33        8.99      2.11 o 
  -3   5   1     2500.94     2918.09     27.22 o 
  -1   5   1    13654.02    14055.92    116.80 o 
   1   5   1     3515.21     3304.20     29.34 o 
   3   5   1     2412.49     2385.53     23.24 o 
   5   5   1      114.79      131.04      5.03 o 
   7   5   1     3168.86     2903.59     29.69 o 
   9   5   1     5254.49     5239.11     79.31 o 
  11   5   1     1383.71     1294.02     25.98 o 
  13   5   1     1267.47     1147.19     26.13 o 
  15   5   1     1109.09     1122.18     27.71 o 
 -16   6   1       78.85      111.62      9.31 o 
 -14   6   1        0.81       12.47      4.74 o 
 -12   6   1     1956.02     1916.50     34.42 o 
 -10   6   1     1879.33     1674.75     32.18 o 
  -8   6   1       47.94       51.95      4.08 o 
  -6   6   1     1477.03     1698.08     20.16 o 
  -4   6   1      614.03      640.65      9.33 o 
  -2   6   1       18.23       -1.46      1.76 o 
   0   6   1     1741.02     1700.26     17.81 o 
   2   6   1       76.66       67.74      3.00 o 
   4   6   1       40.17       53.23      3.70 o 
   6   6   1     2599.95     2872.44     29.43 o 
   8   6   1      714.08      687.39     12.60 o 
  10   6   1      438.52      379.57     13.29 o 
  12   6   1      244.42      239.03     11.72 o 
  14   6   1        0.28       12.94      8.23 o 
 -15   7   1      160.82      234.49     12.56 o 
 -13   7   1      655.14      648.56     19.45 o 
 -11   7   1      446.98      409.42     14.57 o 
  -9   7   1      169.98      147.86      6.50 o 
  -7   7   1     1091.15     1080.48     16.00 o 
  -5   7   1      639.29      588.06     10.71 o 
  -3   7   1     3332.88     3651.26     34.40 o 
  -1   7   1     1283.32     1377.19     16.09 o 
   1   7   1    13371.90    14610.30    113.43 o 
   3   7   1     1020.07     1047.69     14.11 o 
   5   7   1      597.97      712.28     11.87 o 
   7   7   1      110.56      102.20      5.44 o 
   9   7   1     2070.69     2009.32     28.41 o 
  11   7   1       38.31       41.51      6.14 o 
  13   7   1       92.81      123.26      9.48 o 
  15   7   1     1813.49     1794.64     36.49 o 
 -14   8   1        2.84       22.27      5.85 o 
 -12   8   1      535.05      522.21     16.95 o 
 -10   8   1      143.73      156.91      7.68 o 
  -8   8   1      343.06      283.30      8.56 o 
  -6   8   1     2577.63     2430.06     27.33 o 
  -4   8   1      318.58      348.16      7.81 o 
  -2   8   1     1505.78     1624.52     19.00 o 
   0   8   1      799.84      831.78     11.71 o 
   2   8   1      346.87      232.77      5.18 o 
   4   8   1      746.87      766.20     12.51 o 
   6   8   1     1911.03     1852.43     22.72 o 
   8   8   1      389.84      416.13     10.42 o 
  10   8   1       86.17       96.71      9.95 o 
  12   8   1     1384.97     1352.74     33.58 o 
  14   8   1       29.49       60.96     15.97 o 
 -13   9   1      300.29      309.79     15.18 o 
 -11   9   1      494.57      506.99     19.20 o 
  -9   9   1      911.70      936.93     18.15 o 
  -7   9   1      474.68      490.34     14.53 o 
  -5   9   1     1458.18     1220.49     17.75 o 
  -3   9   1      324.58      387.60      9.91 o 
  -1   9   1       97.42      147.72     12.63 o 
   1   9   1       59.50      144.35      6.42 o 
   3   9   1     1855.97     1730.29     24.26 o 
   5   9   1      343.06      306.93      9.91 o 
   7   9   1      105.31       98.75      6.78 o 
   9   9   1     1229.62     1120.65     20.36 o 
  11   9   1       67.09       92.04     11.30 o 
  13   9   1      270.52      307.16     15.53 o 
 -14  10   1        0.62       26.50      9.15 o 
 -12  10   1        5.25       34.52      5.59 o 
 -10  10   1     1423.62     1429.70     27.48 o 
  -8  10   1      628.53      583.87     14.28 o 
  -6  10   1     2507.38     2319.62     35.94 o 
  -4  10   1      601.34      521.06     15.40 o 
  -2  10   1      391.44      403.83     13.33 o 
   0  10   1      278.26      271.89     11.18 o 
   2  10   1     1919.30     1578.34     69.09 o 
   4  10   1        3.69        0.58      3.35 o 
   6  10   1       63.11       68.03      9.59 o 
   8  10   1     3392.18     3243.37     40.43 o 
  10  10   1      974.83      972.73     22.16 o 
  12  10   1      476.40      545.25     20.51 o 
 -13  11   1      122.06      196.80     16.08 o 
 -11  11   1     1471.76     1565.13     46.17 o 
  -9  11   1      964.47      888.78     20.85 o 
  -7  11   1     2627.89     2518.98     39.40 o 
  -5  11   1     6624.72     6256.60     74.42 o 
  -3  11   1     3401.90     3299.90     46.45 o 
  -1  11   1     3149.87     2908.74     56.06 o 
   1  11   1     1871.56     1727.33     30.09 o 
   3  11   1     1868.20     1703.93     32.46 o 
   5  11   1      142.85      114.81      8.86 o 
   7  11   1        3.35       23.51      4.95 o 
   9  11   1     3205.58     3064.32     43.82 o 
  11  11   1      649.83      642.10     21.90 o 
 -12  12   1      248.74      296.85     18.49 o 
 -10  12   1        1.29       23.38     10.67 o 
  -8  12   1       79.69      111.56      8.59 o 
  -6  12   1      672.77      763.30     20.26 o 
  -4  12   1       22.12       30.73      6.17 o 
  -2  12   1     2224.16     1897.96     33.27 o 
   0  12   1      240.58      233.44     11.45 o 
   2  12   1      516.55      491.36     15.75 o 
   4  12   1      161.30      149.52      9.80 o 
   6  12   1      715.38      686.53     19.01 o 
   8  12   1      328.78      385.26     14.32 o 
  10  12   1       34.54       60.29      7.43 o 
  -9  13   1      334.19      357.77     18.69 o 
  -7  13   1      189.88      256.94     12.42 o 
  -5  13   1     2107.26     2132.37     37.31 o 
  -3  13   1      173.11      179.02     10.90 o 
  -1  13   1     1686.65     1497.00     29.67 o 
   1  13   1      740.71      729.23     20.03 o 
   3  13   1     1727.85     1630.71     31.43 o 
   5  13   1     1769.63     1619.28     31.63 o 
   7  13   1     1065.56      975.18     23.83 o 
   9  13   1     1145.13     1269.58     27.85 o 
  -8  14   1      291.98      322.08     13.69 o 
  -6  14   1      334.76      375.46     14.73 o 
  -4  14   1       24.64       33.27      6.52 o 
  -2  14   1     1502.57     1374.64     29.25 o 
   0  14   1       13.16       15.14      4.43 o 
   2  14   1      101.41      112.85      9.27 o 
   4  14   1       44.89       73.73      7.51 o 
   6  14   1      402.15      403.57     15.26 o 
   8  14   1      209.50      246.77     23.50 o 
  -7  15   1      585.02      646.83     20.04 o 
  -5  15   1      787.62      844.12     26.61 o 
  -3  15   1      266.35      288.25     13.34 o 
  -1  15   1     1001.51     1011.24     25.36 o 
   1  15   1      787.07      785.06     22.02 o 
   3  15   1      346.08      369.55     14.94 o 
   5  15   1      631.67      678.30     20.54 o 
   7  15   1      928.46      992.51     29.49 o 
  -4  16   1      271.11      350.78     14.83 o 
  -2  16   1      667.34      729.59     21.65 o 
   0  16   1      606.15      707.40     25.36 o 
   2  16   1       60.84      127.32     15.78 o 
   4  16   1       24.15       55.15      6.16 o 
 -16   0   2     1929.23     1810.59     52.01 o 
 -14   0   2        2.40        7.21      7.21 o 
 -12   0   2     9887.90    10136.42    156.49 o 
 -10   0   2    13729.49    14284.75    204.03 o 
  -8   0   2     3223.90     3250.54     57.55 o 
  -6   0   2     6706.82     6452.19    255.88 o 
  -4   0   2     2991.47     3365.71     51.55 o 
  -2   0   2    25240.36    26586.00    438.11 o 
   0   0   2    14512.10    14490.44    388.04 o 
   2   0   2        0.67       17.36      3.99 o 
   4   0   2    16625.38    17169.65    181.55 o 
   6   0   2      226.50      174.21     22.16 o 
   8   0   2     2384.08     2420.04     34.97 o 
  10   0   2      213.09      175.07     13.13 o 
  12   0   2     3470.91     3357.20     85.49 o 
  14   0   2     1077.35     1014.93     35.37 o 
  16   0   2        4.43       27.80      8.71 o 
 -17   1   2       49.76       87.05      8.93 o 
 -15   1   2      384.02      382.93     15.52 o 
 -13   1   2     1705.05     1556.37     30.04 o 
 -11   1   2     3209.58     3013.26     83.97 o 
  -9   1   2     1306.92     1097.11     20.72 o 
  -7   1   2     1916.86     1899.59     21.48 o 
  -5   1   2     1969.83     1849.33     23.72 o 
  -3   1   2    36504.63    37588.38    257.62 o 
  -1   1   2    11836.17    12147.13    112.39 o 
   1   1   2     1989.09     2215.14     20.45 o 
   3   1   2   252216.13   185240.14   1919.51 o 
   5   1   2     2760.80     3005.71     27.11 o 
   7   1   2     4611.60     4732.31     41.46 o 
   9   1   2     1855.59     2121.92     32.19 o 
  11   1   2     1002.29      992.54     21.73 o 
  13   1   2       52.76       39.20      6.23 o 
  15   1   2      254.77      274.05     15.06 o 
 -16   2   2     1836.33     1732.94     35.83 o 
 -14   2   2        5.56        2.79      4.65 o 
 -12   2   2     1608.56     1532.21     28.83 o 
 -10   2   2      637.93      604.38     15.74 o 
  -8   2   2      384.50      328.69      8.06 o 
  -6   2   2     1677.81     1677.89     16.99 o 
  -4   2   2      346.63      238.22      4.36 o 
  -2   2   2    13245.21    13437.70    100.48 o 
   0   2   2    42085.35    43167.53    353.81 o 
   2   2   2    44730.48    45929.25    341.04 o 
   4   2   2      389.35      351.37      6.26 o 
   6   2   2       67.53      177.68      5.50 o 
   8   2   2      825.21      793.88     12.10 o 
  10   2   2      292.24      239.21     10.43 o 
  12   2   2        9.85       11.85      4.88 o 
  14   2   2      928.36      909.27     23.57 o 
  16   2   2      184.66      256.09     13.61 o 
 -17   3   2      557.21      612.96     20.66 o 
 -15   3   2       26.58       37.42      6.77 o 
 -13   3   2      686.20      601.53     19.80 o 
 -11   3   2     3126.01     3021.00     70.85 o 
  -9   3   2     8380.18     8694.83     80.21 o 
  -7   3   2        3.98       15.77      3.10 o 
  -5   3   2       80.67       45.91      2.60 o 
  -3   3   2     5942.92     6429.37     51.01 o 
  -1   3   2       33.12       44.57      2.14 o 
   1   3   2     4112.25     4161.55     34.14 o 
   3   3   2     1053.96     1246.06     13.43 o 
   5   3   2      775.40      938.69     12.25 o 
   7   3   2     1314.74     1329.53     16.61 o 
   9   3   2      379.53      406.33      8.97 o 
  11   3   2     1825.16     1698.41     30.17 o 
  13   3   2       13.15       25.97      5.86 o 
  15   3   2      153.28      178.78     11.59 o 
 -16   4   2      695.43      631.86     24.71 o 
 -14   4   2        0.01        0.71      4.70 o 
 -12   4   2       60.97       71.95      7.35 o 
 -10   4   2      231.13      242.03     10.53 o 
  -8   4   2      169.23      206.55      5.76 o 
  -6   4   2      418.90      461.13      8.27 o 
  -4   4   2       32.83       30.51      2.26 o 
  -2   4   2     1261.13     1291.19     13.76 o 
   0   4   2      154.62      125.55      4.26 o 
   2   4   2       45.04       68.55      2.88 o 
   4   4   2      572.07      568.32      8.89 o 
   6   4   2      228.71      258.65      6.67 o 
   8   4   2      320.54      308.19      8.03 o 
  10   4   2       82.15      102.02      7.83 o 
  12   4   2      251.00      244.15     11.65 o 
  14   4   2      454.07      437.51     18.04 o 
  16   4   2       98.07      137.89      9.94 o 
 -15   5   2     2067.17     1961.82     37.99 o 
 -13   5   2      656.42      614.20     18.61 o 
 -11   5   2      354.11      360.32     13.28 o 
  -9   5   2      116.94      135.84      5.96 o 
  -7   5   2     3579.90     3856.22     36.28 o 
  -5   5   2       14.23       32.06      2.68 o 
  -3   5   2     9161.69    10818.50     84.47 o 
  -1   5   2    17488.19    19197.32    144.65 o 
   1   5   2     1559.71     1628.71     19.24 o 
   3   5   2     5795.94     5971.09     49.60 o 
   5   5   2       58.24       77.05      4.14 o 
   7   5   2     5722.65     5866.97     52.12 o 
   9   5   2     1776.38     1755.63     37.46 o 
  11   5   2       27.51       23.09      5.46 o 
  13   5   2        9.05       22.10      4.99 o 
  15   5   2      129.92      201.13     15.03 o 
 -16   6   2      168.99      199.57     12.35 o 
 -14   6   2      103.22       97.46     11.00 o 
 -12   6   2     1606.65     1529.62     30.02 o 
 -10   6   2       70.48       77.72      7.24 o 
  -8   6   2      545.66      586.55     11.09 o 
  -6   6   2      583.55      510.71      8.97 o 
  -4   6   2      350.09      295.10      7.63 o 
  -2   6   2     5214.57     6534.57     54.27 o 
   0   6   2     1114.67     1416.46     20.84 o 
   2   6   2     3712.64     3870.29     34.76 o 
   4   6   2     1816.55     2062.81     22.07 o 
   6   6   2     5342.40     5349.99     48.00 o 
   8   6   2      522.62      552.53     11.45 o 
  10   6   2      926.06      841.18     19.92 o 
  12   6   2      904.15      865.67     21.70 o 
  14   6   2     1885.57     1851.77     36.07 o 
 -15   7   2      831.48      834.03     23.58 o 
 -13   7   2     1277.44     1269.24     28.15 o 
 -11   7   2      127.85      112.80      8.81 o 
  -9   7   2      859.86      828.36     14.27 o 
  -7   7   2       64.85       71.62      4.67 o 
  -5   7   2     1326.81     1263.17     15.27 o 
  -3   7   2       10.31       17.67      6.19 o 
  -1   7   2     1090.96     1069.84     13.39 o 
   1   7   2      274.41      167.83      6.39 o 
   3   7   2     1631.23     1876.54     20.83 o 
   5   7   2       36.42       32.44      3.28 o 
   7   7   2       18.96       16.64      3.26 o 
   9   7   2      118.36      126.98      6.50 o 
  11   7   2       72.61       78.20      7.72 o 
  13   7   2      212.56      242.44     11.97 o 
  15   7   2     1436.38     1470.04     49.17 o 
 -14   8   2       66.56      106.26     12.49 o 
 -12   8   2      116.42      123.36      9.30 o 
 -10   8   2     3541.47     3463.35     41.89 o 
  -8   8   2     1302.57     1172.74     23.05 o 
  -6   8   2     1041.66      944.37     13.66 o 
  -4   8   2     7779.46     7891.67     81.31 o 
  -2   8   2       10.99        7.50      3.30 o 
   0   8   2     5355.86     5238.26     52.06 o 
   2   8   2     4989.14     5567.28     55.10 o 
   4   8   2        4.89        1.07      2.36 o 
   6   8   2     2343.15     2283.79     26.21 o 
   8   8   2     6017.86     5937.99     77.58 o 
  10   8   2      162.60      148.83      8.43 o 
  12   8   2     1065.58     1049.53     28.98 o 
  14   8   2      190.82      278.93     31.19 o 
 -13   9   2      573.10      563.54     21.23 o 
 -11   9   2     1725.55     1600.66     38.82 o 
  -9   9   2     1320.29     1226.51     22.04 o 
  -7   9   2       19.52       24.16      3.67 o 
  -5   9   2     4002.80     3656.00     35.97 o 
  -3   9   2     4144.08     3970.31     43.19 o 
  -1   9   2     6070.12     5942.78     59.01 o 
   1   9   2        0.21        4.56      2.89 o 
   3   9   2      204.38      184.18      7.73 o 
   5   9   2      154.88      126.97      7.14 o 
   7   9   2     1118.87     1002.91     31.25 o 
   9   9   2      198.34      237.18      9.28 o 
  11   9   2      649.87      597.13     20.86 o 
  13   9   2       83.37      151.49     14.69 o 
 -14  10   2      250.82      315.66     22.22 o 
 -12  10   2      164.36      224.16     13.41 o 
 -10  10   2      546.64      555.45     16.14 o 
  -8  10   2     1851.60     1730.09     26.33 o 
  -6  10   2     3335.22     2935.86     83.26 o 
  -4  10   2      269.03      254.65     11.54 o 
  -2  10   2        4.47       -2.22      4.03 o 
   0  10   2    11232.75    10594.39    420.07 o 
   2  10   2     4344.04     4177.52     53.66 o 
   4  10   2      112.78      115.30      6.93 o 
   6  10   2      306.74      280.89     10.17 o 
   8  10   2     7278.37     7033.41     72.16 o 
  10  10   2      392.76      404.17     13.86 o 
  12  10   2       34.30       92.58     10.81 o 
 -13  11   2       13.45       64.61      9.01 o 
 -11  11   2      162.20      216.78     17.16 o 
  -9  11   2     2245.07     2073.77     34.52 o 
  -7  11   2      322.29      306.60     12.57 o 
  -5  11   2     1095.26      964.21     22.03 o 
  -3  11   2     2857.60     2721.33     40.78 o 
  -1  11   2     4849.06     4704.28     88.81 o 
   1  11   2      148.36      141.04      9.21 o 
   3  11   2     2167.61     2045.15     33.60 o 
   5  11   2      420.20      368.39     13.19 o 
   7  11   2     1066.46     1060.04     20.60 o 
   9  11   2      484.24      541.58     14.76 o 
  11  11   2      365.60      406.35     22.19 o 
 -12  12   2       73.36      115.16     12.35 o 
 -10  12   2      204.81      234.13     13.11 o 
  -8  12   2      471.40      396.37     14.43 o 
  -6  12   2     1421.01     1292.41     26.98 o 
  -4  12   2     1135.83      948.30     22.62 o 
  -2  12   2     1043.94      902.75     21.81 o 
   0  12   2      131.10      151.63      9.66 o 
   2  12   2        2.46        7.38      4.44 o 
   4  12   2      992.00      875.89     21.40 o 
   6  12   2      872.22      885.31     21.88 o 
   8  12   2     2462.76     2445.23     40.49 o 
  10  12   2     1457.94     1372.04     73.64 o 
 -11  13   2        5.81       42.49      9.95 o 
  -9  13   2       85.57      117.48      7.98 o 
  -7  13   2       14.52       21.12      5.05 o 
  -5  13   2       57.35       65.39      7.46 o 
  -3  13   2      734.10      601.29     18.21 o 
  -1  13   2       70.31       91.06      8.51 o 
   1  13   2      345.36      274.98     12.42 o 
   3  13   2      311.78      343.83     13.71 o 
   5  13   2       23.00       19.53      5.18 o 
   7  13   2      234.13      247.30     11.86 o 
   9  13   2       14.22       30.05      8.80 o 
  -8  14   2        3.23       33.34      5.22 o 
  -6  14   2       64.30       70.74      7.45 o 
  -4  14   2        0.18        9.71      5.31 o 
  -2  14   2        0.03        7.43      5.15 o 
   0  14   2       11.67       17.02      4.54 o 
   2  14   2       55.56       62.60     10.70 o 
   4  14   2       10.40       20.13      6.16 o 
   6  14   2       24.59       52.66      8.90 o 
   8  14   2       58.95      125.77     14.11 o 
  -7  15   2      110.04      181.69     12.56 o 
  -5  15   2        4.92       21.41      6.55 o 
  -3  15   2      833.28      939.52     24.41 o 
  -1  15   2      126.27      157.61     10.57 o 
   1  15   2       15.91       52.21      6.40 o 
   3  15   2       86.84      135.29      9.86 o 
   5  15   2       92.55      196.60     15.38 o 
  -4  16   2       12.51       63.08      6.63 o 
  -2  16   2       85.07      131.98      9.71 o 
   0  16   2      557.29      615.58     19.49 o 
   2  16   2      141.80      212.69     13.51 o 
   4  16   2      264.70      288.06     15.67 o 
 -17   1   3        6.03       13.97      5.00 o 
 -15   1   3        4.22        5.56      5.67 o 
 -13   1   3        2.29       -4.06      4.06 o 
 -11   1   3      244.83      238.81     10.95 o 
  -9   1   3     4137.83     4447.70     53.55 o 
  -7   1   3     7025.54     7353.37     76.93 o 
  -5   1   3     4569.96     4757.53     40.04 o 
  -3   1   3     2994.67     3452.67     26.44 o 
  -1   1   3    18779.54    19025.17    141.24 o 
   1   1   3     4751.60     5387.07     46.11 o 
   3   1   3    39562.91    43167.14    319.22 o 
   5   1   3      548.01      534.89      8.41 o 
   7   1   3      512.72      509.79      9.03 o 
   9   1   3      244.01      233.68      6.65 o 
  11   1   3       79.10       90.14      7.62 o 
  13   1   3       42.69       49.33      6.82 o 
  15   1   3      115.64      124.45      9.88 o 
 -16   2   3     1561.57     1377.58     31.33 o 
 -14   2   3      737.79      707.45     20.27 o 
 -12   2   3       91.45       99.26      8.30 o 
 -10   2   3       66.93       69.78      6.54 o 
  -8   2   3     3284.38     3199.66     29.33 o 
  -6   2   3     1139.36     1005.06     11.52 o 
  -4   2   3     2022.10     1946.94     19.68 o 
  -2   2   3     5755.34     5899.39     42.49 o 
   0   2   3    12514.22    13643.15    102.53 o 
   2   2   3       94.29      154.74      3.81 o 
   4   2   3     7860.11     7929.64     62.87 o 
   6   2   3     2247.16     2617.77     25.80 o 
   8   2   3     2525.48     2575.24     26.97 o 
  10   2   3     2552.81     2537.15     37.63 o 
  12   2   3       58.98       50.58      6.68 o 
  14   2   3     1542.84     1456.05     30.85 o 
  16   2   3      304.13      329.79     15.00 o 
 -17   3   3        1.51       35.91      8.17 o 
 -15   3   3      389.22      357.72     15.21 o 
 -13   3   3      118.75      104.21      8.98 o 
 -11   3   3       41.63       50.28      6.34 o 
  -9   3   3     1932.13     1959.63     39.77 o 
  -7   3   3       27.29       27.04      2.29 o 
  -5   3   3    15152.58    16043.54    112.41 o 
  -3   3   3     1047.88     1176.46     12.69 o 
  -1   3   3     6062.80     6144.79     48.46 o 
   1   3   3     4390.70     4327.69     35.44 o 
   3   3   3     2471.85     2446.36     25.14 o 
   5   3   3     3020.98     3074.38     28.93 o 
   7   3   3      997.78      931.25     13.54 o 
   9   3   3     3415.65     3295.13     33.69 o 
  11   3   3     5649.65     5445.17     67.38 o 
  13   3   3       23.50       18.28      5.28 o 
  15   3   3       91.85      155.90     10.82 o 
 -16   4   3      200.11      237.97     13.58 o 
 -14   4   3      799.34      722.82     21.60 o 
 -12   4   3     2291.93     2126.82     42.53 o 
 -10   4   3     1863.69     1687.30     37.17 o 
  -8   4   3        8.31       58.16      3.39 o 
  -6   4   3     9296.57     9782.63     72.15 o 
  -4   4   3      918.05      836.86     10.99 o 
  -2   4   3     6446.26     6323.35     50.72 o 
   0   4   3     4945.64     5964.14     53.15 o 
   2   4   3     1224.10     1065.77     12.25 o 
   4   4   3     2714.36     2927.26     27.54 o 
   6   4   3     7729.62     7963.56     66.13 o 
   8   4   3      334.93      381.24      9.01 o 
  10   4   3     1213.09     1170.56     23.62 o 
  12   4   3      248.08      242.43     12.14 o 
  14   4   3     1536.22     1534.80     31.99 o 
  16   4   3      276.49      274.10     16.18 o 
 -17   5   3      755.05      741.83     23.18 o 
 -15   5   3        4.63       11.24      4.94 o 
 -13   5   3        0.72       -0.98      4.37 o 
 -11   5   3       59.83       62.92      6.85 o 
  -9   5   3     1928.50     1859.78     21.71 o 
  -7   5   3       89.79       96.38      4.58 o 
  -5   5   3     1033.42     1026.76     12.57 o 
  -3   5   3     3404.80     3891.20     34.32 o 
  -1   5   3     7048.36     7272.36     64.69 o 
   1   5   3     2775.44     2899.87     29.94 o 
   3   5   3    14886.06    15639.53    119.70 o 
   5   5   3     1499.54     1792.55     20.17 o 
   7   5   3     2975.13     2843.14     29.87 o 
   9   5   3     3846.40     3757.30     38.33 o 
  11   5   3     2307.78     2226.23     36.52 o 
  13   5   3        9.90       21.82      5.16 o 
  15   5   3      849.71      914.01     24.42 o 
 -16   6   3      322.10      338.21     15.00 o 
 -14   6   3       95.38      104.47      9.75 o 
 -12   6   3     1385.30     1316.64     27.50 o 
 -10   6   3     2016.98     1929.82     32.33 o 
  -8   6   3      484.53      567.14     10.90 o 
  -6   6   3       15.74       43.95      3.25 o 
  -4   6   3        3.49        8.97      2.26 o 
  -2   6   3     1618.77     1323.34     15.29 o 
   0   6   3      407.23      311.87      7.68 o 
   2   6   3     3153.51     3350.39     30.88 o 
   4   6   3      581.70      547.13      9.54 o 
   6   6   3     2248.69     2158.00     24.28 o 
   8   6   3        0.84        7.89      3.07 o 
  10   6   3       52.47       63.14      5.18 o 
  12   6   3      602.31      565.96     17.47 o 
  14   6   3      321.97      363.75     17.95 o 
 -15   7   3     1284.49     1263.72     29.88 o 
 -13   7   3       52.40       71.91      7.50 o 
 -11   7   3      108.92      127.14      9.31 o 
  -9   7   3       11.64       12.07      2.86 o 
  -7   7   3     1511.41     1428.06     17.51 o 
  -5   7   3      574.54      496.15     10.82 o 
  -3   7   3      991.86      740.04     12.31 o 
  -1   7   3     4294.90     4302.87     43.56 o 
   1   7   3    14684.08    16558.89    140.75 o 
   3   7   3      505.50      539.24      9.30 o 
   5   7   3      221.41      216.88      6.56 o 
   7   7   3     1207.36     1182.69     17.37 o 
   9   7   3      350.14      290.66     10.00 o 
  11   7   3      167.08      174.42      9.99 o 
  13   7   3      134.41      134.63     11.25 o 
 -14   8   3     1724.40     1683.90     34.44 o 
 -12   8   3      208.94      243.20     12.07 o 
 -10   8   3     3737.02     3559.12     42.82 o 
  -8   8   3       53.88       39.35      4.14 o 
  -6   8   3     1530.32     1402.20     17.41 o 
  -4   8   3      296.86      321.08      7.91 o 
  -2   8   3     2675.48     2812.67     28.23 o 
   0   8   3     2132.36     1989.71     25.40 o 
   2   8   3     1889.12     1861.29     24.56 o 
   4   8   3     4680.99     4952.30     51.36 o 
   6   8   3      483.57      558.39     13.04 o 
   8   8   3      544.04      499.94     14.75 o 
  10   8   3      459.72      453.62     13.98 o 
  12   8   3       59.59       91.14     12.50 o 
  14   8   3       25.56       66.58     18.41 o 
 -15   9   3       32.51       69.63      7.42 o 
 -13   9   3      111.94      146.79     11.53 o 
 -11   9   3      275.40      342.29     13.41 o 
  -9   9   3       32.74       52.49      6.88 o 
  -7   9   3      889.25      830.26     14.83 o 
  -5   9   3      174.48      183.77      6.29 o 
  -3   9   3        0.23        1.89      3.14 o 
  -1   9   3        9.08       16.83      3.58 o 
   1   9   3      774.48      755.14     14.71 o 
   3   9   3      193.82      169.27      7.52 o 
   5   9   3     1541.71     1497.63     23.27 o 
   7   9   3       11.55       10.03      3.85 o 
   9   9   3      145.05      178.04      8.03 o 
  11   9   3       11.57       40.63      9.29 o 
  13   9   3        4.31       44.93      7.59 o 
 -14  10   3      163.29      238.38     12.70 o 
 -12  10   3       42.19       58.04      7.23 o 
 -10  10   3        2.33       23.04      4.02 o 
  -8  10   3      279.90      332.20     12.19 o 
  -6  10   3      366.40      336.06     14.14 o 
  -4  10   3     9377.04     8688.56    234.83 o 
  -2  10   3     3582.06     2884.62     88.29 o 
   0  10   3     2096.49     1761.29     38.21 o 
   2  10   3     2632.61     2536.63     32.42 o 
   4  10   3      911.84      876.11     17.28 o 
   6  10   3     2817.54     2623.72     34.77 o 
   8  10   3       48.18       67.74      7.69 o 
  10  10   3      255.64      265.17     16.18 o 
  12  10   3     1994.39     1939.04     94.99 o 
 -13  11   3      933.31      911.15     35.45 o 
 -11  11   3      175.72      233.24     17.53 o 
  -9  11   3      456.60      457.02     14.46 o 
  -7  11   3     2409.38     2295.20     37.28 o 
  -5  11   3      271.90      227.32     11.16 o 
  -3  11   3       97.69       55.71      7.31 o 
  -1  11   3      157.58      111.22      9.22 o 
   1  11   3      212.87      250.59     11.12 o 
   3  11   3     1198.27     1032.96     22.40 o 
   5  11   3       60.66       82.64      7.07 o 
   7  11   3      988.42      925.64     19.11 o 
   9  11   3       21.83       48.38      6.36 o 
  11  11   3      182.30      250.48     20.87 o 
 -12  12   3       84.29      130.96     13.50 o 
 -10  12   3     2098.42     2153.79     43.33 o 
  -8  12   3     1293.35     1267.60     26.94 o 
  -6  12   3     1028.84      885.98     21.93 o 
  -4  12   3     1425.28     1321.29     35.31 o 
  -2  12   3     1765.05     1702.64     31.16 o 
   0  12   3      477.81      444.61     14.82 o 
   2  12   3     2147.27     1913.72     47.36 o 
   4  12   3      231.28      234.52     11.14 o 
   6  12   3     1371.89     1268.34     35.24 o 
   8  12   3      282.77      250.83     13.75 o 
  10  12   3      768.71      765.76     51.60 o 
 -11  13   3       14.76       61.51     17.47 o 
  -9  13   3      650.48      677.13     19.44 o 
  -7  13   3      237.48      250.90     12.48 o 
  -5  13   3       20.11       21.40      5.33 o 
  -3  13   3       26.71       19.29      5.12 o 
  -1  13   3     2328.97     2094.39     39.47 o 
   1  13   3      135.17      119.10      9.11 o 
   3  13   3      164.51      195.13     10.85 o 
   5  13   3       48.13       87.38     12.90 o 
   7  13   3     1206.10     1200.84     31.86 o 
   9  13   3       49.58      111.11      8.29 o 
  -8  14   3      663.88      729.89     20.82 o 
  -6  14   3       69.30      122.09      9.11 o 
  -4  14   3      179.39      284.28     13.31 o 
  -2  14   3     4410.12     4191.96     58.94 o 
   0  14   3      446.77      450.35     15.74 o 
   2  14   3      596.08      632.88     24.78 o 
   4  14   3      170.82      187.29     11.08 o 
   6  14   3      648.15      694.34     23.66 o 
   8  14   3       39.86       51.38     10.54 o 
  -7  15   3      802.80      967.60     24.96 o 
  -5  15   3      194.94      274.38     13.25 o 
  -3  15   3       46.84       88.05      9.68 o 
  -1  15   3      447.85      427.76     15.97 o 
   1  15   3       14.07       36.67      6.25 o 
   3  15   3        5.18       26.68      6.43 o 
   5  15   3      151.80      207.05     16.46 o 
  -4  16   3     1224.74     1292.01     30.10 o 
  -2  16   3      790.30      893.35     24.26 o 
   0  16   3      272.49      321.55     13.70 o 
   2  16   3       19.70       56.17     14.57 o 
 -16   0   4      118.47      152.71     16.16 o 
 -14   0   4     3719.70     3443.38     72.45 o 
 -12   0   4      572.74      526.77     22.67 o 
 -10   0   4      455.30      511.19     59.45 o 
  -8   0   4       47.05       75.49     27.68 o 
  -6   0   4    16367.62    17419.95    234.33 o 
  -4   0   4    22589.29    25352.42    282.16 o 
  -2   0   4     2979.20     2608.96     39.03 o 
   0   0   4     1244.43     1261.99     20.44 o 
   2   0   4   275895.59   225851.72   8952.01 o 
   4   0   4     8558.68     9316.96    103.42 o 
   6   0   4    54550.77    62256.88    805.81 o 
   8   0   4      168.80      187.19      8.51 o 
  10   0   4        4.54        8.12     11.02 o 
  12   0   4      506.18      508.31     22.87 o 
  14   0   4      859.45      785.64     31.14 o 
  16   0   4     1106.48     1055.31     38.80 o 
 -17   1   4      722.89      652.54     21.19 o 
 -15   1   4     4620.04     4271.29     61.23 o 
 -13   1   4     1092.14      970.97     22.87 o 
 -11   1   4     3778.52     3250.78     61.88 o 
  -9   1   4    29192.68    30220.37    285.10 o 
  -7   1   4    11818.18    11961.67    118.51 o 
  -5   1   4        1.05       25.67      1.89 o 
  -3   1   4    39277.71    41279.05    305.41 o 
  -1   1   4    14612.47    15474.78    115.33 o 
   1   1   4     8639.15     8803.18     73.80 o 
   3   1   4        4.83        5.17      1.80 o 
   5   1   4    35010.29    37939.94    279.67 o 
   7   1   4     9034.14     9724.39     78.66 o 
   9   1   4      465.48      480.39      9.82 o 
  11   1   4        0.38        4.69      3.91 o 
  13   1   4       21.58       50.41      6.86 o 
  15   1   4     1218.86     1187.97     28.43 o 
 -16   2   4      142.00      158.60     11.67 o 
 -14   2   4        0.10        2.25      5.07 o 
 -12   2   4      330.13      283.09     11.98 o 
 -10   2   4        6.78       10.28      4.44 o 
  -8   2   4      447.16      490.85     12.79 o 
  -6   2   4     7655.31     8700.06     78.81 o 
  -4   2   4     5713.92     6213.49     49.54 o 
  -2   2   4      787.14      902.14      9.84 o 
   0   2   4     2222.90     2362.80     23.00 o 
   2   2   4    11120.78    11784.17     89.69 o 
   4   2   4     9082.71    10148.24     79.37 o 
   6   2   4     1457.09     1724.33     19.33 o 
   8   2   4     3019.25     2971.90     30.45 o 
  10   2   4      231.91      222.59     10.32 o 
  12   2   4       41.23       56.66      6.91 o 
  14   2   4      624.72      576.07     18.72 o 
  16   2   4      709.36      724.68     22.11 o 
 -17   3   4      609.71      625.28     20.90 o 
 -15   3   4      656.93      585.70     19.24 o 
 -13   3   4      733.49      696.42     19.59 o 
 -11   3   4      247.96      204.52     10.36 o 
  -9   3   4     5335.10     5457.74     53.75 o 
  -7   3   4      197.50      280.46      5.62 o 
  -5   3   4       11.25       -3.22      3.22 o 
  -3   3   4       62.13       85.77      3.28 o 
  -1   3   4    10758.44    10247.86     85.34 o 
   1   3   4     2445.37     2392.29     21.57 o 
   3   3   4     1068.39     1101.48     12.83 o 
   5   3   4     1378.57     1450.27     16.91 o 
   7   3   4      431.22      502.38      9.75 o 
   9   3   4      130.81      151.90      6.37 o 
  11   3   4       63.85       73.22      7.13 o 
  13   3   4        0.10        5.11      4.67 o 
  15   3   4        0.27       26.02      5.26 o 
 -16   4   4        5.25       21.22      7.62 o 
 -14   4   4      254.68      251.83     12.89 o 
 -12   4   4       36.68       42.97      6.82 o 
 -10   4   4       37.12       32.17      5.50 o 
  -8   4   4      217.69      224.11      5.75 o 
  -6   4   4     8004.62     8739.22     65.33 o 
  -4   4   4     7260.88     7551.10     60.71 o 
  -2   4   4     3578.57     3346.47     29.32 o 
   0   4   4      672.91      726.22     10.78 o 
   2   4   4     1217.52     1260.50     14.05 o 
   4   4   4     1112.48     1160.28     14.36 o 
   6   4   4      757.89      835.10     13.36 o 
   8   4   4      385.57      324.40      8.49 o 
  10   4   4      268.78      267.90     11.00 o 
  12   4   4      765.07      750.50     20.15 o 
  14   4   4      256.42      288.07     13.56 o 
 -17   5   4       75.17       91.92      9.14 o 
 -15   5   4      185.24      191.04     12.21 o 
 -13   5   4     1693.83     1664.26     32.20 o 
 -11   5   4      607.05      603.84     17.17 o 
  -9   5   4      614.23      573.25     12.17 o 
  -7   5   4      414.66      429.33      8.07 o 
  -5   5   4      535.57      618.87     10.04 o 
  -3   5   4      869.90     1068.85     13.14 o 
  -1   5   4     1564.84     1749.68     20.58 o 
   1   5   4     3688.65     4381.88     42.27 o 
   3   5   4       67.32       62.37      3.64 o 
   5   5   4       96.52      155.66      9.17 o 
   7   5   4      289.36      312.89      8.31 o 
   9   5   4     1932.16     1826.64     23.48 o 
  11   5   4      128.58      128.72      8.94 o 
  13   5   4      349.37      371.44     14.51 o 
  15   5   4      165.95      200.31     14.22 o 
 -16   6   4      559.68      557.80     19.34 o 
 -14   6   4      480.84      473.61     16.90 o 
 -12   6   4     2385.37     2236.62     37.75 o 
 -10   6   4      132.11      136.09      9.16 o 
  -8   6   4     2103.74     2215.47     23.25 o 
  -6   6   4      764.90      818.74     11.83 o 
  -4   6   4      877.25     1218.90     15.36 o 
  -2   6   4       66.66       48.51      3.80 o 
   0   6   4     6688.85     7251.24     66.08 o 
   2   6   4     4437.01     4822.36     42.01 o 
   4   6   4     1915.93     1978.61     21.73 o 
   6   6   4      164.57      141.23      6.04 o 
   8   6   4      192.76      178.42      7.15 o 
  10   6   4     2661.73     2509.72     33.51 o 
  12   6   4      533.61      550.78     17.14 o 
  14   6   4      247.46      315.24     17.70 o 
 -15   7   4      173.46      225.17     12.17 o 
 -13   7   4      341.33      327.59     13.79 o 
 -11   7   4     2373.62     2233.20     37.18 o 
  -9   7   4      611.00      631.51     12.16 o 
  -7   7   4     1525.75     1408.59     17.39 o 
  -5   7   4        0.58        4.61      2.44 o 
  -3   7   4     1331.41     1199.99     15.22 o 
  -1   7   4     2202.77     2016.09     24.88 o 
   1   7   4     1471.52     1825.09     23.22 o 
   3   7   4      945.04      911.26     12.76 o 
   5   7   4     2963.30     2886.57     29.98 o 
   7   7   4        4.75       10.29      3.26 o 
   9   7   4     1880.35     1860.75     24.64 o 
  11   7   4       26.86       52.29      5.96 o 
  13   7   4      690.74      718.10     31.26 o 
 -14   8   4       65.16       89.60      9.58 o 
 -12   8   4      273.98      307.51     13.10 o 
 -10   8   4     9646.30     9290.68    113.23 o 
  -8   8   4      126.18      124.60      5.80 o 
  -6   8   4      805.60      818.18     12.77 o 
  -4   8   4      400.09      299.48      7.61 o 
  -2   8   4      258.81      278.94      8.46 o 
   0   8   4      177.35      184.44      7.19 o 
   2   8   4      896.79      841.56     15.25 o 
   4   8   4      164.48      199.66      8.73 o 
   6   8   4      801.16      775.44     16.84 o 
   8   8   4      730.27      675.35     15.18 o 
  10   8   4     1846.86     1763.12     30.83 o 
  12   8   4      141.50      155.79     21.46 o 
  14   8   4      445.19      488.82     28.14 o 
 -15   9   4      599.04      620.50     27.07 o 
 -13   9   4       34.90       57.07      8.90 o 
 -11   9   4     1629.94     1605.98     31.03 o 
  -9   9   4      178.53      207.34      7.54 o 
  -7   9   4     5708.20     5416.51     47.28 o 
  -5   9   4       59.26       58.14      5.29 o 
  -3   9   4    10129.83     9796.44     90.53 o 
  -1   9   4     6735.06     6772.03     66.20 o 
   1   9   4     5397.54     5246.23     53.97 o 
   3   9   4     4838.20     4526.48    122.96 o 
   5   9   4     4235.23     3895.48     69.96 o 
   7   9   4      841.14      774.38     16.57 o 
   9   9   4     3393.02     3488.82     49.01 o 
  11   9   4     1053.26     1025.70     37.35 o 
  13   9   4      273.13      343.08     20.84 o 
 -14  10   4      155.04      200.77     15.33 o 
 -12  10   4      272.77      283.41     18.39 o 
 -10  10   4     2888.74     2817.98     48.73 o 
  -8  10   4      137.21      145.98      8.80 o 
  -6  10   4      270.74      284.45      9.42 o 
  -4  10   4     1360.60     1357.32     30.40 o 
  -2  10   4     1681.41     1598.08     24.69 o 
   0  10   4      639.23      514.44     12.61 o 
   2  10   4     1056.91      932.89     17.56 o 
   4  10   4       58.74       82.81      6.81 o 
   6  10   4     2306.10     2117.81     38.83 o 
   8  10   4     1074.56     1080.86     28.62 o 
  10  10   4      825.87      843.54     24.83 o 
  12  10   4        0.19       30.26     10.79 o 
 -13  11   4      452.81      501.96     30.02 o 
 -11  11   4      627.07      637.74     28.44 o 
  -9  11   4      194.11      200.94     13.10 o 
  -7  11   4      204.01      189.59     10.27 o 
  -5  11   4     1314.85     1116.22     23.81 o 
  -3  11   4     8861.21     8109.08    244.18 o 
  -1  11   4      100.10      101.67      8.01 o 
   1  11   4     1168.01     1054.46     22.46 o 
   3  11   4     1092.06     1126.76     20.35 o 
   5  11   4      564.98      536.44     14.02 o 
   7  11   4      558.74      573.06     16.86 o 
   9  11   4       78.38      149.51      9.03 o 
  11  11   4     2071.66     2072.29     59.69 o 
 -12  12   4       92.70      162.76     13.49 o 
 -10  12   4      934.12      937.19     35.23 o 
  -8  12   4      350.87      361.51     13.69 o 
  -6  12   4      496.91      456.40     15.60 o 
  -4  12   4      136.83      122.32      9.18 o 
  -2  12   4      690.67      645.80     30.26 o 
   0  12   4      442.88      489.33     15.54 o 
   2  12   4       61.84       52.01      6.55 o 
   4  12   4      530.34      565.30     16.88 o 
   6  12   4      482.03      524.36     23.76 o 
   8  12   4      219.83      242.62     13.50 o 
  10  12   4       95.60      207.56     26.74 o 
 -11  13   4       25.09       73.18     16.42 o 
  -9  13   4      890.78      887.17     22.54 o 
  -7  13   4      445.10      441.30     15.61 o 
  -5  13   4      143.69      169.21     10.69 o 
  -3  13   4       44.77       66.55      7.32 o 
  -1  13   4      204.44      221.74     11.56 o 
   1  13   4      351.81      327.19     16.45 o 
   3  13   4        0.02       16.41      4.31 o 
   5  13   4       33.62       35.08     10.92 o 
   7  13   4       53.71       97.60     17.57 o 
   9  13   4       84.03      181.80     17.20 o 
  -8  14   4        0.01       33.74      6.59 o 
  -6  14   4       63.97       89.15      8.10 o 
  -4  14   4      216.86      267.49     12.86 o 
  -2  14   4       33.51       40.40      6.13 o 
   0  14   4      177.46      254.97     12.12 o 
   2  14   4       61.81       95.90     15.19 o 
   4  14   4      171.63      191.32     13.17 o 
   6  14   4      309.37      327.04     20.81 o 
   8  14   4       67.51       53.62     15.13 o 
  -7  15   4        0.68       24.46      6.41 o 
  -5  15   4      167.13      202.67     12.36 o 
  -3  15   4      274.54      299.48     15.53 o 
  -1  15   4      317.01      306.39     13.54 o 
   1  15   4      111.56      127.72      9.20 o 
   3  15   4      683.08      658.74     23.50 o 
   5  15   4      505.39      529.17     20.89 o 
  -4  16   4      241.36      323.42     14.15 o 
  -2  16   4      855.10      869.21     23.97 o 
   0  16   4      165.52      242.67     13.42 o 
   2  16   4        1.67       20.85      7.71 o 
 -17   1   5      596.05      545.44     19.34 o 
 -15   1   5        0.65       -2.91      4.34 o 
 -13   1   5       34.38       29.36      6.00 o 
 -11   1   5       17.81       11.29      4.84 o 
  -9   1   5      684.62      618.41     15.06 o 
  -7   1   5      177.69      154.10      6.39 o 
  -5   1   5     5562.93     6213.87     49.70 o 
  -3   1   5        0.01        4.00      1.40 o 
  -1   1   5       90.44       66.36      2.42 o 
   1   1   5      765.55      737.11     10.06 o 
   3   1   5      711.54      758.37      9.81 o 
   5   1   5    12989.22    13906.26    107.49 o 
   7   1   5       88.62       84.19      4.51 o 
   9   1   5        1.02        9.59      2.92 o 
  11   1   5      302.74      309.15     12.77 o 
  13   1   5       50.14       60.29      7.24 o 
  15   1   5       24.27       42.61      6.16 o 
 -16   2   5     1798.08     1728.45     35.65 o 
 -14   2   5        1.06        1.21      5.79 o 
 -12   2   5       97.79      100.93      8.37 o 
 -10   2   5     1751.14     1434.83     25.64 o 
  -8   2   5     4901.62     5052.36     49.15 o 
  -6   2   5     4615.69     4976.16     39.14 o 
  -4   2   5    14248.98    15133.51    105.51 o 
  -2   2   5    68318.36    68809.48    617.07 o 
   0   2   5     2035.22     2004.75     20.72 o 
   2   2   5     5997.18     6500.20     52.02 o 
   4   2   5     8908.51     9232.24     73.15 o 
   6   2   5      386.48      525.89      9.55 o 
   8   2   5     3339.68     3540.44     35.10 o 
  10   2   5       13.97       14.55      4.45 o 
  12   2   5      861.98      852.41     21.33 o 
  14   2   5      555.18      555.83     18.28 o 
 -17   3   5     1072.67      976.42     26.60 o 
 -15   3   5      567.21      530.30     18.22 o 
 -13   3   5     1187.04     1064.84     24.48 o 
 -11   3   5      689.25      677.90     17.83 o 
  -9   3   5       73.66       65.96      5.05 o 
  -7   3   5    11432.18    12836.42     92.72 o 
  -5   3   5     2998.05     3024.84     27.74 o 
  -3   3   5     3875.38     4029.07     31.48 o 
  -1   3   5     2076.52     2162.50     20.00 o 
   1   3   5     5683.33     5991.56     48.46 o 
   3   3   5     2263.73     2257.26     21.95 o 
   5   3   5        6.48       17.50      2.69 o 
   7   3   5        0.02        5.41      2.57 o 
   9   3   5      513.43      424.88      9.93 o 
  11   3   5       10.49       13.45      4.33 o 
  13   3   5      132.30      149.15     10.24 o 
  15   3   5      436.39      492.22     21.37 o 
 -16   4   5     4087.35     3888.25     59.71 o 
 -14   4   5      372.91      317.51     13.96 o 
 -12   4   5     1254.53     1237.10     25.80 o 
 -10   4   5      636.26      507.37     14.93 o 
  -8   4   5     1802.97     1767.62     18.62 o 
  -6   4   5     1627.59     1976.74     21.22 o 
  -4   4   5      414.83      256.76      5.91 o 
  -2   4   5    17666.71    17725.87    122.79 o 
   0   4   5      928.32      769.08      9.64 o 
   2   4   5     2250.22     2188.67     21.58 o 
   4   4   5     3281.44     2959.93     28.50 o 
   6   4   5     9508.05     9804.07     80.23 o 
   8   4   5      490.18      474.38     10.40 o 
  10   4   5      294.85      263.87      9.08 o 
  12   4   5     2476.59     2474.63     57.72 o 
  14   4   5     3635.04     3432.88     63.85 o 
 -17   5   5       88.18      120.13     12.93 o 
 -15   5   5        7.24       32.36      7.62 o 
 -13   5   5      978.95      897.24     22.70 o 
 -11   5   5       94.63       86.70      7.89 o 
  -9   5   5     1725.09     1665.53     23.17 o 
  -7   5   5      866.07      878.50     12.15 o 
  -5   5   5      995.78     1114.42     14.43 o 
  -3   5   5       40.07       26.19      2.57 o 
  -1   5   5      908.69      888.54     13.34 o 
   1   5   5    11448.58    12566.31     97.55 o 
   3   5   5     4850.91     5561.91     47.72 o 
   5   5   5      303.77      357.08      8.03 o 
   7   5   5     3108.65     3006.29     31.70 o 
   9   5   5      737.13      660.80     13.06 o 
  11   5   5      501.04      462.17     15.08 o 
  13   5   5      139.16      156.87     12.62 o 
  15   5   5      306.12      371.68     18.00 o 
 -16   6   5       30.48       61.94     13.61 o 
 -14   6   5       15.06       24.29      5.53 o 
 -12   6   5     2313.79     2127.75     38.79 o 
 -10   6   5     6355.29     6271.52     85.76 o 
  -8   6   5     3608.18     3428.91     31.96 o 
  -6   6   5      709.57      678.57     11.47 o 
  -4   6   5     5128.67     5134.87     44.94 o 
  -2   6   5     4710.27     4892.99     42.50 o 
   0   6   5     4053.22     3691.82     37.87 o 
   2   6   5        0.60       15.95      3.58 o 
   4   6   5     1807.01     1807.27     20.81 o 
   6   6   5    13357.35    13708.97    109.82 o 
   8   6   5     3456.58     3391.08     35.92 o 
  10   6   5      339.95      352.84     10.75 o 
  12   6   5      350.98      367.90     17.07 o 
  14   6   5      255.92      369.83     17.69 o 
 -15   7   5       67.45      109.78      8.96 o 
 -13   7   5        1.98        7.58      4.38 o 
 -11   7   5     1876.04     1801.73     32.50 o 
  -9   7   5     1317.52     1276.17     18.27 o 
  -7   7   5      235.89      261.39      7.21 o 
  -5   7   5      263.30      287.76      7.55 o 
  -3   7   5       87.02      105.78      5.61 o 
  -1   7   5      186.83      231.10      7.32 o 
   1   7   5      584.14      607.18     12.03 o 
   3   7   5       11.40       30.69      4.43 o 
   5   7   5      329.47      338.75      8.31 o 
   7   7   5      698.88      681.42     14.17 o 
   9   7   5      291.97      277.27     10.12 o 
  11   7   5       36.80       45.65      9.68 o 
  13   7   5       56.43       93.85     12.35 o 
 -14   8   5      524.73      535.93     18.15 o 
 -12   8   5      361.76      373.42     14.50 o 
 -10   8   5      694.25      578.76     17.09 o 
  -8   8   5      729.40      706.10     12.37 o 
  -6   8   5       50.37       64.90      4.71 o 
  -4   8   5        3.09        5.72      3.67 o 
  -2   8   5       24.30       31.50      3.93 o 
   0   8   5      444.86      430.55     10.51 o 
   2   8   5      742.65      764.92     14.59 o 
   4   8   5     3115.04     3202.40     37.28 o 
   6   8   5      448.47      395.21     12.87 o 
   8   8   5     2200.07     2223.76     30.79 o 
  10   8   5       72.19      119.41     19.62 o 
  12   8   5        4.70       34.13     18.65 o 
 -15   9   5        8.18       52.28     21.58 o 
 -13   9   5       78.23      108.58      8.79 o 
 -11   9   5      278.39      295.80     12.67 o 
  -9   9   5       12.67       35.61      3.88 o 
  -7   9   5      111.78      131.39      6.78 o 
  -5   9   5      114.38       86.83      6.06 o 
  -3   9   5        0.60        1.51      4.82 o 
  -1   9   5     8193.82     8197.04     77.77 o 
   1   9   5      462.94      368.91     10.54 o 
   3   9   5        5.42        4.06      3.37 o 
   5   9   5        7.06        9.85      4.90 o 
   7   9   5       56.51       71.66      6.86 o 
   9   9   5      719.88      670.37     18.23 o 
  11   9   5      228.05      244.26     32.01 o 
  13   9   5       87.08      139.71     14.02 o 
 -14  10   5      436.79      472.93     24.78 o 
 -12  10   5      734.28      711.00     29.85 o 
 -10  10   5      482.72      511.33     19.52 o 
  -8  10   5      246.79      255.75      8.41 o 
  -6  10   5     3983.74     3721.56     49.04 o 
  -4  10   5     5536.28     5082.29     54.47 o 
  -2  10   5     1585.56     1366.54     21.96 o 
   0  10   5      654.49      522.49     12.81 o 
   2  10   5      472.44      389.40     11.17 o 
   4  10   5      869.63      791.63     16.46 o 
   6  10   5      184.30      173.11      9.68 o 
   8  10   5       10.52       36.11      4.87 o 
  10  10   5      795.32      772.94     27.80 o 
  12  10   5      666.31      683.12     53.59 o 
 -13  11   5      112.19      176.23     50.54 o 
 -11  11   5        0.12       13.84     11.96 o 
  -9  11   5       77.17      119.49      7.89 o 
  -7  11   5      199.22      234.59     12.19 o 
  -5  11   5      153.28      134.46      9.17 o 
  -3  11   5      576.49      527.83     15.95 o 
  -1  11   5     3150.23     2978.14     42.92 o 
   1  11   5       48.34       51.94      6.02 o 
   3  11   5      789.63      737.20     16.25 o 
   5  11   5     1072.99     1014.18     22.65 o 
   7  11   5      535.16      567.74     17.17 o 
   9  11   5      298.07      329.28     12.99 o 
  11  11   5      110.30      167.34     12.50 o 
 -12  12   5      796.63      890.50     35.31 o 
 -10  12   5     1601.63     1585.90     47.76 o 
  -8  12   5     1104.38     1081.77     24.57 o 
  -6  12   5     1158.27     1161.20     25.40 o 
  -4  12   5     2391.77     2232.24     37.05 o 
  -2  12   5      338.63      332.87     15.52 o 
   0  12   5     4138.47     3520.07     75.86 o 
   2  12   5      821.07      720.47     18.92 o 
   4  12   5      246.03      246.73     13.61 o 
   6  12   5      761.03      642.85     21.96 o 
   8  12   5      688.09      758.50     25.27 o 
  10  12   5      440.15      530.77     24.40 o 
 -11  13   5      136.37      213.90     26.03 o 
  -9  13   5      186.38      207.54     11.24 o 
  -7  13   5      759.77      768.48     20.99 o 
  -5  13   5      473.11      406.09     15.01 o 
  -3  13   5       27.25       31.01      5.77 o 
  -1  13   5        0.47        8.72      4.34 o 
   1  13   5       23.06       40.78      8.73 o 
   3  13   5       10.15       22.54      6.12 o 
   5  13   5       27.71       37.45      9.77 o 
   7  13   5      293.10      342.50     15.93 o 
   9  13   5       82.54      183.82     22.01 o 
  -8  14   5      922.48      945.92     24.04 o 
  -6  14   5      390.28      424.04     15.78 o 
  -4  14   5      880.55      874.28     22.98 o 
  -2  14   5      632.94      692.03     20.04 o 
   0  14   5      302.95      319.43     13.35 o 
   2  14   5      387.20      337.11     16.38 o 
   4  14   5       40.33       59.67      7.82 o 
   6  14   5      107.96      155.24     11.60 o 
  -7  15   5      117.17      179.89     13.47 o 
  -5  15   5      569.39      670.62     33.62 o 
  -3  15   5      106.53      159.77     10.46 o 
  -1  15   5        0.64       22.79      5.42 o 
   1  15   5       43.43       84.50     17.21 o 
   3  15   5       78.89      124.92     12.53 o 
   5  15   5        1.44       44.28     11.99 o 
  -4  16   5     1204.37     1518.27     32.87 o 
  -2  16   5     1193.29     1273.39     34.36 o 
   0  16   5     1013.52     1070.55     30.83 o 
   2  16   5      116.84      167.61     12.75 o 
 -18   0   6      942.52      908.96     37.73 o 
 -16   0   6        3.84       22.07      8.88 o 
 -14   0   6     1353.70     1194.38     57.81 o 
 -12   0   6     8959.28     8428.75    222.57 o 
 -10   0   6      828.95     1001.17     29.45 o 
  -8   0   6      236.26      273.60     13.82 o 
  -6   0   6    32968.93    36985.14    332.83 o 
  -4   0   6    50062.45    52293.24    543.63 o 
  -2   0   6      856.66      875.17     13.96 o 
   0   0   6     9743.10    10150.44    144.38 o 
   2   0   6    18717.87    20265.54    214.00 o 
   4   0   6     6010.99     6514.10     75.74 o 
   6   0   6     2503.69     2712.07     38.60 o 
   8   0   6     4608.53     5032.08     65.58 o 
  10   0   6       55.01       58.93      7.86 o 
  12   0   6      200.21      250.14     16.57 o 
  14   0   6       57.16       79.91     18.76 o 
 -17   1   6      468.37      451.62     17.58 o 
 -15   1   6      761.51      659.11     20.22 o 
 -13   1   6     1438.69     1365.37     27.93 o 
 -11   1   6     9227.72     8507.78     98.14 o 
  -9   1   6     2131.99     2034.24     30.71 o 
  -7   1   6      467.43      417.82      8.65 o 
  -5   1   6     1057.23      908.79     12.14 o 
  -3   1   6    23141.39    23956.86    177.25 o 
  -1   1   6      841.01      681.03      8.34 o 
   1   1   6      672.23      998.93     11.11 o 
   3   1   6      290.87      230.06      5.27 o 
   5   1   6    63607.54    67763.30    494.66 o 
   7   1   6       37.67       29.69      3.37 o 
   9   1   6       89.33      125.21      5.92 o 
  11   1   6       99.53      104.07      7.96 o 
  13   1   6      208.26      257.80     13.39 o 
  15   1   6       82.24      166.51     12.95 o 
 -16   2   6        5.80       17.71      5.85 o 
 -14   2   6       20.85       26.82      6.47 o 
 -12   2   6     4213.78     4098.92     55.11 o 
 -10   2   6      370.07      300.07     11.30 o 
  -8   2   6      250.12      277.16      5.27 o 
  -6   2   6    17835.87    20317.29    154.20 o 
  -4   2   6     1972.49     1796.85     19.52 o 
  -2   2   6      246.79      224.24      4.69 o 
   0   2   6     2930.62     2983.23     35.33 o 
   2   2   6       78.96      154.08      3.93 o 
   4   2   6     1475.42     1426.33     16.27 o 
   6   2   6       51.47       81.27      4.42 o 
   8   2   6     2528.48     2761.20     29.64 o 
  10   2   6       18.22       36.15      4.21 o 
  12   2   6       71.17      102.10      8.41 o 
  14   2   6       32.81       36.71      7.60 o 
 -17   3   6        6.84       34.57      7.28 o 
 -15   3   6        1.69       12.84      4.78 o 
 -13   3   6      451.19      401.60     14.92 o 
 -11   3   6     1269.48     1156.92     23.80 o 
  -9   3   6      780.00      795.45     12.49 o 
  -7   3   6       82.24      111.14      4.19 o 
  -5   3   6      485.42      498.60      8.74 o 
  -3   3   6    17529.76    20269.83    151.77 o 
  -1   3   6     3982.07     3941.86     33.55 o 
   1   3   6     6841.40     7699.52     67.65 o 
   3   3   6     1102.49     1133.83     15.45 o 
   5   3   6      287.71      260.78      6.61 o 
   7   3   6     1276.77     1263.50     17.24 o 
   9   3   6      131.43      143.49      6.49 o 
  11   3   6      287.17      309.18     14.37 o 
  13   3   6        5.90       18.99      6.52 o 
  15   3   6        5.55       42.29      7.44 o 
 -16   4   6      638.55      564.84     19.38 o 
 -14   4   6      759.09      762.62     21.24 o 
 -12   4   6     1926.77     1829.70     32.63 o 
 -10   4   6     1109.55      998.69     21.32 o 
  -8   4   6      219.47      231.41      6.54 o 
  -6   4   6     2598.17     2924.56     28.42 o 
  -4   4   6     2749.26     2724.30     26.08 o 
  -2   4   6      697.51      654.86      9.24 o 
   0   4   6     6777.68     7419.94     59.66 o 
   2   4   6       58.76      120.33      3.97 o 
   4   4   6     2517.59     2888.50     28.27 o 
   6   4   6       82.91       88.58      4.75 o 
   8   4   6     1005.61      950.76     15.32 o 
  10   4   6       70.42       85.09      9.45 o 
  12   4   6        0.02       13.81      5.82 o 
  14   4   6       12.91       40.16      9.52 o 
 -17   5   6      294.16      305.05     14.28 o 
 -15   5   6        3.68       16.95      4.91 o 
 -13   5   6     2547.04     2451.12     41.06 o 
 -11   5   6       21.42       26.07      5.55 o 
  -9   5   6      216.47      210.42      7.17 o 
  -7   5   6      378.22      320.69      8.07 o 
  -5   5   6     4965.80     5334.37     46.41 o 
  -3   5   6     1368.97     1552.25     17.35 o 
  -1   5   6     7971.26     9126.11     80.37 o 
   1   5   6       74.77       97.22      3.79 o 
   3   5   6     4228.04     4123.70     37.54 o 
   5   5   6     4565.06     4605.85     42.35 o 
   7   5   6     1029.40     1054.22     16.06 o 
   9   5   6       50.39       74.45      5.24 o 
  11   5   6       31.79       25.71      6.59 o 
  13   5   6      248.44      258.36     15.54 o 
 -16   6   6      375.58      367.38     16.35 o 
 -14   6   6      541.17      509.55     17.61 o 
 -12   6   6      299.51      277.48     12.63 o 
 -10   6   6      564.53      532.01     15.79 o 
  -8   6   6       29.65       49.30      3.87 o 
  -6   6   6     2338.74     2334.02     25.24 o 
  -4   6   6      620.35      697.26     11.03 o 
  -2   6   6      520.76      580.39      9.10 o 
   0   6   6        1.07       36.53      6.24 o 
   2   6   6      151.21      109.69      4.14 o 
   4   6   6     6486.52     6873.33     59.25 o 
   6   6   6      166.47      199.51      6.99 o 
   8   6   6      402.25      433.89     10.79 o 
  10   6   6      298.97      274.56     11.06 o 
  12   6   6       79.76      105.37     10.19 o 
  14   6   6       25.69       65.32      9.48 o 
 -15   7   6       18.06       43.48      6.02 o 
 -13   7   6     1827.64     1673.37     33.16 o 
 -11   7   6     1303.77     1275.72     26.64 o 
  -9   7   6       47.65       55.85      4.08 o 
  -7   7   6     6366.88     6080.26     59.48 o 
  -5   7   6     3117.97     2922.68     29.98 o 
  -3   7   6     2722.85     2968.86     29.36 o 
  -1   7   6     4379.10     4153.55     43.07 o 
   1   7   6     6597.63     6803.91     64.60 o 
   3   7   6     1995.26     1840.08     24.35 o 
   5   7   6     1508.47     1401.26     25.04 o 
   7   7   6     3355.01     3245.26     38.65 o 
   9   7   6      804.54      814.77     19.45 o 
  11   7   6     1265.77     1304.38     42.29 o 
  13   7   6     2032.00     1965.93     56.46 o 
 -14   8   6     1275.42     1244.89     28.92 o 
 -12   8   6      568.17      568.79     17.93 o 
 -10   8   6      271.29      241.88     11.72 o 
  -8   8   6      131.22      132.20      6.64 o 
  -6   8   6     1248.10     1134.20     16.77 o 
  -4   8   6     1888.74     1696.15     23.59 o 
  -2   8   6      661.94      640.89     13.20 o 
   0   8   6     1627.99     1437.46     21.05 o 
   2   8   6       16.50        9.61      4.83 o 
   4   8   6     1929.47     1735.18     34.56 o 
   6   8   6     1655.23     1684.25     25.28 o 
   8   8   6       46.02       69.66      6.43 o 
  10   8   6      146.81      167.00     10.60 o 
  12   8   6      924.33      977.61     37.23 o 
 -15   9   6      146.69      180.16     10.37 o 
 -13   9   6     1725.48     1713.89     34.29 o 
 -11   9   6      979.11      978.21     23.40 o 
  -9   9   6     2108.93     2017.32     26.12 o 
  -7   9   6    10482.90    10269.26    107.02 o 
  -5   9   6      205.46      207.85      8.46 o 
  -3   9   6    11879.94    11755.66    106.66 o 
  -1   9   6    10084.87     9847.01     91.27 o 
   1   9   6     4819.85     4595.45     94.40 o 
   3   9   6      863.53      828.21     16.13 o 
   5   9   6     1592.87     1428.42     63.48 o 
   7   9   6     2594.60     2483.38     39.37 o 
   9   9   6      599.66      572.56     18.70 o 
  11   9   6      400.58      427.68     23.65 o 
 -14  10   6       69.95      135.82     14.19 o 
 -12  10   6      364.42      361.96     21.14 o 
 -10  10   6      748.89      687.35     22.53 o 
  -8  10   6        1.24        9.98      2.75 o 
  -6  10   6      415.29      362.91     11.04 o 
  -4  10   6      903.64      885.01     17.45 o 
  -2  10   6       12.50       12.94      4.00 o 
   0  10   6     1262.37     1111.93     19.54 o 
   2  10   6     1058.15     1074.74     26.32 o 
   4  10   6      547.88      466.36     14.79 o 
   6  10   6     1817.27     1738.14     37.36 o 
   8  10   6       41.89       70.54      7.38 o 
  10  10   6      760.09      864.81     26.11 o 
 -13  11   6        4.57       48.59     14.31 o 
 -11  11   6       19.47       52.98     10.67 o 
  -9  11   6      733.84      741.00     22.31 o 
  -7  11   6      237.69      219.34     11.86 o 
  -5  11   6       20.82       12.26      4.65 o 
  -3  11   6       80.29      100.95      8.26 o 
  -1  11   6     6928.31     6522.49     67.17 o 
   1  11   6     3510.45     3470.91     42.10 o 
   3  11   6       73.35       90.57      7.62 o 
   5  11   6        2.80       10.13      3.87 o 
   7  11   6     2254.64     2276.12     39.03 o 
   9  11   6     1668.44     1643.82     32.71 o 
  11  11   6      228.65      336.20     19.72 o 
 -12  12   6      214.65      267.18     18.75 o 
 -10  12   6       41.29       75.72     10.53 o 
  -8  12   6      416.07      435.57     15.15 o 
  -6  12   6      160.64      213.77     11.29 o 
  -4  12   6      108.34      129.92      9.18 o 
  -2  12   6      223.14      156.88      9.78 o 
   0  12   6       95.76       97.24      9.11 o 
   2  12   6       69.15       50.44      9.29 o 
   4  12   6      154.66      171.80     12.34 o 
   6  12   6      249.29      285.21     12.15 o 
   8  12   6      662.25      671.03     19.32 o 
  10  12   6     1488.80     1527.90     48.55 o 
 -11  13   6        4.48       20.64     11.02 o 
  -9  13   6       66.41       87.70     11.38 o 
  -7  13   6      879.16      884.72     22.60 o 
  -5  13   6       46.25       46.42      6.67 o 
  -3  13   6       55.52       71.34      7.54 o 
  -1  13   6      658.49      551.00     17.06 o 
   1  13   6       60.83       50.80     11.81 o 
   3  13   6       36.87       23.92      7.63 o 
   5  13   6      107.57      140.67     13.37 o 
   7  13   6       77.37      145.72     20.53 o 
  -8  14   6      132.18      193.99     12.23 o 
  -6  14   6        0.01       25.55      4.77 o 
  -4  14   6       69.84       90.35      8.04 o 
  -2  14   6       46.38       65.74      8.63 o 
   0  14   6       28.90       39.38      6.53 o 
   2  14   6       83.89       85.08      9.48 o 
   4  14   6        8.32       38.35     12.52 o 
   6  14   6        2.08       36.47     14.66 o 
  -7  15   6        0.73       31.76      6.50 o 
  -5  15   6      172.60      229.20     11.90 o 
  -3  15   6       45.83       62.27     10.29 o 
  -1  15   6     1156.92     1118.08     31.20 o 
   1  15   6      207.47      251.51     14.57 o 
   3  15   6       14.03       32.17      5.87 o 
   5  15   6        3.72       36.28     11.04 o 
  -2  16   6       84.73      126.61     10.93 o 
   0  16   6      194.69      225.63     12.75 o 
 -17   1   7      189.09      216.01     13.08 o 
 -15   1   7       17.30       21.86      7.29 o 
 -13   1   7       85.21       92.20      8.45 o 
 -11   1   7      920.62      931.71     20.95 o 
  -9   1   7       17.36       16.25      4.03 o 
  -7   1   7      613.92      763.17      9.29 o 
  -5   1   7        5.94       34.70      3.41 o 
  -3   1   7     4861.06     5331.15     43.55 o 
  -1   1   7     2749.54     2738.29     26.81 o 
   1   1   7     9963.77    10415.96     80.86 o 
   3   1   7      665.80      590.15      8.98 o 
   5   1   7    13858.74    14953.88    116.08 o 
   7   1   7     5262.19     5260.73     47.72 o 
   9   1   7      290.65      282.50      8.34 o 
  11   1   7        7.05       14.38      4.24 o 
  13   1   7        0.39        7.84      5.41 o 
  15   1   7      111.97      157.99     16.66 o 
 -16   2   7       36.21       56.19      7.29 o 
 -14   2   7     7849.89     7652.99     92.14 o 
 -12   2   7     1234.18     1110.48     24.14 o 
 -10   2   7     1442.45     1458.01     26.19 o 
  -8   2   7      215.23      195.90      4.70 o 
  -6   2   7     2125.23     1813.89     17.90 o 
  -4   2   7    12058.95    12805.88     98.29 o 
  -2   2   7      957.02      881.98     10.61 o 
   0   2   7      825.63      893.50     12.50 o 
   2   2   7     8286.28     8228.88     65.78 o 
   4   2   7     1278.52     1138.70     14.33 o 
   6   2   7      134.56      147.36      5.64 o 
   8   2   7     4871.35     4832.79     45.75 o 
  10   2   7        1.29       19.07      3.91 o 
  12   2   7      150.07      188.52     13.39 o 
  14   2   7       40.33       63.17      8.39 o 
 -17   3   7       30.39       57.48      6.91 o 
 -15   3   7      625.49      575.47     18.99 o 
 -13   3   7     5333.01     5181.05     67.45 o 
 -11   3   7      335.73      313.85     12.40 o 
  -9   3   7      274.21      285.96     10.92 o 
  -7   3   7      255.77      292.64      7.06 o 
  -5   3   7     8507.34     8869.26     65.65 o 
  -3   3   7      829.71     1029.46     12.48 o 
  -1   3   7     1100.67     1114.20     12.64 o 
   1   3   7     6631.24     6296.23     57.30 o 
   3   3   7      132.90      120.42      4.05 o 
   5   3   7     1036.25     1153.12     15.25 o 
   7   3   7      540.88      496.16     10.35 o 
   9   3   7      142.60      142.66      6.42 o 
  11   3   7       86.20      151.22     11.63 o 
  13   3   7        4.18       19.94      6.36 o 
 -16   4   7       55.38       74.93      7.80 o 
 -14   4   7       68.95       71.23      8.09 o 
 -12   4   7     2081.87     1906.98     33.71 o 
 -10   4   7     1060.24     1014.11     19.35 o 
  -8   4   7     2885.71     2842.95     27.12 o 
  -6   4   7     1128.12     1621.10     22.73 o 
  -4   4   7    23876.97    26963.18    201.45 o 
  -2   4   7     4669.67     5010.43     42.60 o 
   0   4   7    10531.63    10606.02     83.17 o 
   2   4   7      376.05      416.45      7.20 o 
   4   4   7     6407.08     6118.39     52.48 o 
   6   4   7     3244.79     3267.10     32.95 o 
   8   4   7     6682.48     6518.65     59.00 o 
  10   4   7     1582.82     1562.33     24.72 o 
  12   4   7      862.82      910.07     27.64 o 
  14   4   7      394.24      460.65     20.04 o 
 -17   5   7       58.89       99.41      8.66 o 
 -15   5   7      236.68      252.29     13.28 o 
 -13   5   7     3260.04     3038.12     47.12 o 
 -11   5   7      108.19      108.57      8.94 o 
  -9   5   7      325.10      325.51      8.78 o 
  -7   5   7        8.02       23.67      2.97 o 
  -5   5   7     5740.33     5819.08     51.34 o 
  -3   5   7        8.82        1.18      1.67 o 
  -1   5   7     3548.21     3541.17     32.26 o 
   1   5   7     2508.19     3168.64     29.65 o 
   3   5   7     1107.83     1131.56     14.65 o 
   5   5   7      164.04      138.42      5.61 o 
   7   5   7      606.87      615.34     14.79 o 
   9   5   7      530.37      514.90     13.34 o 
  11   5   7      108.92      187.50     12.97 o 
  13   5   7       11.65       26.88      5.99 o 
 -16   6   7      209.00      238.54     12.47 o 
 -14   6   7       27.88       48.16      6.71 o 
 -12   6   7     1721.44     1499.12     29.79 o 
 -10   6   7     1113.55     1028.95     20.01 o 
  -8   6   7     1396.68     1241.30     16.26 o 
  -6   6   7       24.85       41.58      3.68 o 
  -4   6   7      748.13      669.35     10.97 o 
  -2   6   7     7706.53     7586.01     62.88 o 
   0   6   7     8899.17     9354.56     83.79 o 
   2   6   7        4.65        9.97      2.16 o 
   4   6   7     7377.33     7473.75     63.95 o 
   6   6   7     7537.36     7357.72    118.99 o 
   8   6   7      597.42      560.05     20.22 o 
  10   6   7       27.54       47.54      4.39 o 
  12   6   7      718.35      754.71     40.11 o 
 -15   7   7       56.88       85.05      8.05 o 
 -13   7   7      109.83      121.12     10.52 o 
 -11   7   7      855.71      862.42     21.46 o 
  -9   7   7       12.40        4.94      2.55 o 
  -7   7   7     4880.06     4692.76     44.46 o 
  -5   7   7     1228.40     1156.43     16.11 o 
  -3   7   7     4178.38     4059.12     41.29 o 
  -1   7   7      189.06      188.78      6.94 o 
   1   7   7     1026.19     1076.93     16.98 o 
   3   7   7      720.67      656.59     13.19 o 
   5   7   7     1338.56     1123.09     41.36 o 
   7   7   7      431.78      479.07     14.66 o 
   9   7   7      339.35      340.20     16.22 o 
  11   7   7     1246.43     1293.57     42.20 o 
  13   7   7      242.35      267.74     18.72 o 
 -14   8   7       58.20       78.55      7.64 o 
 -12   8   7      122.53      160.25     10.30 o 
 -10   8   7     4174.74     4079.82     49.04 o 
  -8   8   7     6297.49     5919.12     57.71 o 
  -6   8   7     1654.64     1637.51     21.05 o 
  -4   8   7       11.40       17.73      3.97 o 
  -2   8   7     4165.45     4296.24     45.81 o 
   0   8   7     1957.58     1980.27     29.00 o 
   2   8   7     1274.77     1209.32     24.25 o 
   4   8   7      128.08      119.03      8.43 o 
   6   8   7     1562.88     1453.57     27.51 o 
   8   8   7      106.02      144.62      9.91 o 
  10   8   7       35.91       57.25      7.52 o 
  12   8   7        2.98       35.84      9.85 o 
 -15   9   7       22.80       61.68      6.88 o 
 -13   9   7      323.07      331.30     13.75 o 
 -11   9   7      127.67      154.96     21.19 o 
  -9   9   7     2085.75     2107.06     27.07 o 
  -7   9   7      317.13      304.33     11.41 o 
  -5   9   7     3209.61     2993.49     36.41 o 
  -3   9   7        2.74        0.89      3.42 o 
  -1   9   7     1284.13     1142.44     19.28 o 
   1   9   7      140.82      136.96      7.00 o 
   3   9   7       96.63       88.90      7.48 o 
   5   9   7        7.98        2.71      3.93 o 
   7   9   7      202.79      210.99     10.72 o 
   9   9   7        0.81       29.71      4.43 o 
  11   9   7      176.78      261.51     23.45 o 
 -14  10   7       64.50      129.99     13.41 o 
 -12  10   7      113.96      173.72     12.50 o 
 -10  10   7        3.82       23.08      5.39 o 
  -8  10   7       80.32      104.72      6.00 o 
  -6  10   7     2040.02     1928.18     27.98 o 
  -4  10   7       99.58       92.21      6.68 o 
  -2  10   7     3056.29     2824.84     35.67 o 
   0  10   7     3009.90     2778.55     38.72 o 
   2  10   7     1369.54     1280.71     25.10 o 
   4  10   7        4.76        8.95      4.28 o 
   6  10   7      195.34      210.17     10.83 o 
   8  10   7        2.51       16.92      3.22 o 
  10  10   7      320.13      386.63     18.88 o 
 -13  11   7      240.22      279.32     24.74 o 
 -11  11   7        8.65       33.07     15.60 o 
  -9  11   7      550.30      560.47     16.01 o 
  -7  11   7     2114.78     2005.25     38.24 o 
  -5  11   7       11.96       13.85      4.65 o 
  -3  11   7     3957.53     3763.12     44.80 o 
  -1  11   7     3206.54     3003.14     38.17 o 
   1  11   7       15.36        5.35      4.15 o 
   3  11   7     1272.15     1072.86     32.26 o 
   5  11   7       41.39       43.90      5.61 o 
   7  11   7       54.81       69.31      6.58 o 
   9  11   7        1.48       32.41      5.80 o 
 -12  12   7       22.43       62.51     22.63 o 
 -10  12   7        0.34       19.70     11.02 o 
  -8  12   7     1050.67     1071.85     24.49 o 
  -6  12   7      227.71      244.29     11.72 o 
  -4  12   7      283.72      238.43     11.41 o 
  -2  12   7      583.75      555.83     16.70 o 
   0  12   7      257.53      258.48     13.93 o 
   2  12   7       59.12       68.44      8.53 o 
   4  12   7     1362.74     1192.66     25.89 o 
   6  12   7      102.79      123.71      8.55 o 
   8  12   7      284.16      351.18     13.21 o 
 -11  13   7      633.40      696.81     45.27 o 
  -9  13   7      283.52      310.68     16.59 o 
  -7  13   7       77.75       99.86      8.46 o 
  -5  13   7     1870.30     1844.94     34.29 o 
  -3  13   7      429.43      462.52     15.70 o 
  -1  13   7      130.43      130.88     11.04 o 
   1  13   7       71.85       86.60      9.31 o 
   3  13   7     1108.04      965.16     27.78 o 
   5  13   7       30.91       37.29      6.07 o 
   7  13   7      102.31      187.82     20.06 o 
  -8  14   7     1706.19     1797.89     35.08 o 
  -6  14   7      181.08      196.23     10.94 o 
  -4  14   7       29.69       66.72      7.65 o 
  -2  14   7      191.70      265.97     14.86 o 
   0  14   7      658.09      663.84     22.90 o 
   2  14   7      569.96      528.64     32.89 o 
   4  14   7      431.36      467.31     31.26 o 
   6  14   7       79.00      136.14     23.34 o 
  -7  15   7       68.70      130.33     10.00 o 
  -5  15   7      202.48      209.22     11.78 o 
  -3  15   7      123.14      153.32     11.77 o 
  -1  15   7        7.26       42.68      8.29 o 
   1  15   7      244.33      267.32     15.26 o 
   3  15   7      368.26      424.54     18.95 o 
 -18   0   8     2318.30     2266.42     62.43 o 
 -16   0   8       69.38       78.05     12.02 o 
 -14   0   8     1566.79     1350.60     40.46 o 
 -12   0   8      123.61       86.59     10.70 o 
 -10   0   8    10851.05    10998.55    163.53 o 
  -8   0   8     4867.85     5053.15     54.67 o 
  -6   0   8     7160.14     7142.75     82.22 o 
  -4   0   8     4574.79     4780.21     56.78 o 
  -2   0   8     7071.58     6859.55     77.60 o 
   0   0   8     2843.33     2662.60     34.27 o 
   2   0   8      358.88      317.56      8.89 o 
   4   0   8     9499.40    10590.60    124.74 o 
   6   0   8     5062.21     5259.16     66.79 o 
   8   0   8    30645.43    31715.64    410.39 o 
  10   0   8       17.18       32.14      4.67 o 
  12   0   8      375.02      438.65     21.27 o 
  14   0   8      310.63      351.10     31.43 o 
 -17   1   8      447.95      436.35     17.25 o 
 -15   1   8     2383.93     2211.04     39.95 o 
 -13   1   8      895.68      768.00     20.48 o 
 -11   1   8     3376.53     3189.21     45.09 o 
  -9   1   8      617.80      552.03     13.08 o 
  -7   1   8     3932.88     4410.33     36.36 o 
  -5   1   8       17.49       38.87      2.76 o 
  -3   1   8     5982.56     7188.20     57.57 o 
  -1   1   8      650.77      576.09      8.04 o 
   1   1   8      182.41      199.74      5.09 o 
   3   1   8      135.06      196.93      5.60 o 
   5   1   8      722.70      781.66     12.11 o 
   7   1   8    11570.47    11655.84     94.84 o 
   9   1   8     2986.19     2844.47     31.72 o 
  11   1   8     1302.78     1170.09     36.12 o 
  13   1   8      155.43      205.05     13.18 o 
 -16   2   8        0.15       13.09      5.82 o 
 -14   2   8      833.39      729.55     20.71 o 
 -12   2   8     1640.06     1565.27     29.50 o 
 -10   2   8     3317.91     3077.17     38.31 o 
  -8   2   8      171.19      167.14      4.70 o 
  -6   2   8       11.11        4.71      1.70 o 
  -4   2   8    12519.26    14260.35    109.22 o 
  -2   2   8     3657.44     3619.07     31.73 o 
   0   2   8     5674.77     6767.98     60.73 o 
   2   2   8       34.33       49.08      7.09 o 
   4   2   8      493.20      569.33      9.56 o 
   6   2   8     1713.17     1820.54     21.59 o 
   8   2   8      134.51      170.17      6.80 o 
  10   2   8      454.11      398.01     11.26 o 
  12   2   8       77.18      119.54     10.87 o 
  14   2   8      403.69      454.05     29.90 o 
 -17   3   8      203.18      238.83     13.32 o 
 -15   3   8      164.91      182.49     11.68 o 
 -13   3   8      148.14      128.50      9.66 o 
 -11   3   8      254.12      237.20     11.41 o 
  -9   3   8     3659.45     3903.86     38.70 o 
  -7   3   8      206.66      184.84      5.65 o 
  -5   3   8     1354.01     1745.44     17.81 o 
  -3   3   8     1980.30     2437.81     23.68 o 
  -1   3   8     1618.46     1705.35     17.61 o 
   1   3   8      338.59      433.43      9.10 o 
   3   3   8     2311.26     2035.27     21.34 o 
   5   3   8      293.98      343.96      7.85 o 
   7   3   8     3603.65     3539.01     35.89 o 
   9   3   8       15.72       15.74      3.88 o 
  11   3   8      323.07      330.63     20.77 o 
  13   3   8      395.57      410.17     18.87 o 
 -16   4   8       27.49       46.65      6.40 o 
 -14   4   8      305.95      283.18     13.42 o 
 -12   4   8       16.50       16.36      5.27 o 
 -10   4   8     1192.63     1159.34     41.53 o 
  -8   4   8      379.37      401.56      9.14 o 
  -6   4   8      145.52      130.70      5.09 o 
  -4   4   8     1352.44     1381.34     15.16 o 
  -2   4   8     3900.50     4333.09     38.05 o 
   0   4   8     4393.51     4963.80     47.65 o 
   2   4   8      243.16      239.02      7.23 o 
   4   4   8       60.49       80.59      3.96 o 
   6   4   8      144.77      135.62      5.60 o 
   8   4   8     2281.23     2193.57     29.92 o 
  10   4   8      128.70      151.50      7.09 o 
  12   4   8       84.87      120.91     11.04 o 
  14   4   8      123.29      143.56     12.02 o 
 -17   5   8       81.54      112.30      9.18 o 
 -15   5   8      434.21      418.73     16.31 o 
 -13   5   8     2033.67     1964.94     46.55 o 
 -11   5   8      331.10      305.85     11.19 o 
  -9   5   8      556.76      577.40     10.36 o 
  -7   5   8     1928.92     1705.73     23.33 o 
  -5   5   8     1438.96     1444.71     17.79 o 
  -3   5   8      412.41      451.31      8.25 o 
  -1   5   8     6494.28     7086.96     58.84 o 
   1   5   8     1891.18     2114.91     21.92 o 
   3   5   8        1.88       13.85      3.57 o 
   5   5   8      148.34      145.00      7.24 o 
   7   5   8     1171.72     1157.35     20.04 o 
   9   5   8       78.19       80.83      5.84 o 
  11   5   8      344.25      403.79     17.52 o 
  13   5   8       63.65       84.18      8.85 o 
 -16   6   8      698.49      667.92     21.11 o 
 -14   6   8      237.02      256.09     12.96 o 
 -12   6   8      515.00      511.82     16.67 o 
 -10   6   8     4658.42     4521.74     52.06 o 
  -8   6   8     1723.84     1584.45     23.71 o 
  -6   6   8     1334.91     1264.27     18.20 o 
  -4   6   8       33.43       30.42      3.28 o 
  -2   6   8     6120.89     6650.12     51.34 o 
   0   6   8       11.57       18.80      5.08 o 
   2   6   8       38.75       75.45      7.15 o 
   4   6   8      550.58      516.42     11.93 o 
   6   6   8     1261.32     1115.42     31.13 o 
   8   6   8      670.78      656.02     15.03 o 
  10   6   8     1181.88     1149.19     21.56 o 
  12   6   8       15.18       19.48      6.18 o 
 -15   7   8      251.54      269.51     13.33 o 
 -13   7   8      298.06      284.64     13.01 o 
 -11   7   8      453.38      463.20     13.96 o 
  -9   7   8     2386.54     2238.04     45.05 o 
  -7   7   8      169.02      160.18      6.73 o 
  -5   7   8     1546.49     1541.76     19.61 o 
  -3   7   8      103.91       85.49      6.37 o 
  -1   7   8     4588.27     4918.54     50.01 o 
   1   7   8      780.49      798.35     15.84 o 
   3   7   8      218.81      307.49     11.53 o 
   5   7   8     1210.80     1200.32     52.31 o 
   7   7   8     4120.12     3839.24     52.01 o 
   9   7   8      136.41      169.83      9.95 o 
  11   7   8     1013.77     1057.53     38.21 o 
  13   7   8      119.57      174.49     15.83 o 
 -14   8   8      486.92      517.12     17.96 o 
 -12   8   8      436.32      425.88     15.45 o 
 -10   8   8     2803.01     2631.92     36.56 o 
  -8   8   8      685.91      682.18     22.97 o 
  -6   8   8     3871.97     3832.20     47.12 o 
  -4   8   8     8748.83     8617.70     80.99 o 
  -2   8   8     4890.30     4857.79     50.77 o 
   0   8   8     2109.37     1986.26     26.32 o 
   2   8   8     3280.70     2993.12    132.07 o 
   4   8   8     4669.58     4319.06    110.00 o 
   6   8   8      193.54      185.14     10.32 o 
   8   8   8      221.37      262.47     11.31 o 
  10   8   8     1372.57     1321.22     49.39 o 
  12   8   8        2.64       14.54      9.38 o 
 -15   9   8        3.68       15.13      7.07 o 
 -13   9   8     1838.74     1757.50     41.20 o 
 -11   9   8       47.95       49.91      6.78 o 
  -9   9   8      421.82      428.64     11.01 o 
  -7   9   8      195.42      141.48      7.65 o 
  -5   9   8     5979.35     5641.38     58.56 o 
  -3   9   8     2425.29     2124.36     43.09 o 
  -1   9   8     2669.56     2753.96     37.58 o 
   1   9   8     3859.25     3769.28     49.25 o 
   3   9   8      288.55      291.17     13.94 o 
   5   9   8     2889.61     2730.76     41.78 o 
   7   9   8       11.67       25.82      4.64 o 
   9   9   8      202.93      249.88     11.92 o 
  11   9   8      620.82      693.03     31.22 o 
 -14  10   8      952.24      987.47     37.48 o 
 -12  10   8     1703.77     1616.03     38.93 o 
 -10  10   8      899.95      890.75     22.46 o 
  -8  10   8      140.78      129.46      7.89 o 
  -6  10   8     2061.72     1837.33     33.80 o 
  -4  10   8     3780.73     3441.76     41.64 o 
  -2  10   8      139.22      154.66      7.86 o 
   0  10   8      889.12      779.34     19.10 o 
   2  10   8     9323.43     8574.38    146.83 o 
   4  10   8     6320.62     5879.00     72.42 o 
   6  10   8       17.64       25.79      4.84 o 
   8  10   8       57.36       91.68      7.40 o 
  10  10   8      161.67      217.28     11.67 o 
 -13  11   8       58.73      117.00     23.34 o 
 -11  11   8      699.67      657.93     28.65 o 
  -9  11   8      373.58      347.47     13.47 o 
  -7  11   8      533.28      499.63     17.51 o 
  -5  11   8        8.98       18.95      3.95 o 
  -3  11   8     2272.94     1999.93     29.51 o 
  -1  11   8     3594.40     3324.62     62.09 o 
   1  11   8       15.80       11.84      5.69 o 
   3  11   8      415.32      359.53     13.39 o 
   5  11   8      673.23      670.48     19.15 o 
   7  11   8      705.96      718.05     20.26 o 
   9  11   8       57.06      137.63      7.40 o 
 -12  12   8      655.79      697.55     32.37 o 
 -10  12   8        2.32       36.57     16.89 o 
  -8  12   8        3.72       18.29      4.74 o 
  -6  12   8       66.71       73.87      7.22 o 
  -4  12   8      144.72      132.61      8.99 o 
  -2  12   8      605.72      463.89     18.12 o 
   0  12   8      682.15      614.49     22.67 o 
   2  12   8      864.41      742.18     19.71 o 
   4  12   8      188.84      207.40     10.83 o 
   6  12   8       17.01       39.22      4.67 o 
   8  12   8       47.55      108.01     17.72 o 
 -11  13   8       14.25       49.99     14.78 o 
  -9  13   8       19.72       51.99      8.38 o 
  -7  13   8       81.19      117.12      8.73 o 
  -5  13   8       32.88       48.18      9.28 o 
  -3  13   8       20.85       31.22      6.68 o 
  -1  13   8       30.75       44.52      7.23 o 
   1  13   8        0.01       13.79      4.26 o 
   3  13   8        0.01       21.51      5.09 o 
   5  13   8        9.67       52.23      6.53 o 
   7  13   8      136.98      216.90     17.64 o 
  -8  14   8      240.54      262.42     11.97 o 
  -6  14   8        5.14       28.23      9.64 o 
  -4  14   8      242.18      266.43     14.73 o 
  -2  14   8        0.50        6.62      8.41 o 
   0  14   8       70.09      100.18      9.68 o 
   2  14   8      371.68      375.38     17.35 o 
   4  14   8      160.96      219.60     13.30 o 
  -5  15   8      182.95      240.44     14.03 o 
  -3  15   8       26.73       52.78     15.15 o 
  -1  15   8      159.15      225.05     13.76 o 
   1  15   8        2.67       14.99      6.31 o 
   3  15   8     1046.88     1037.44     43.25 o 
 -17   1   9      392.80      383.88     16.04 o 
 -15   1   9      159.73      170.28     10.99 o 
 -13   1   9      441.76      409.83     14.99 o 
 -11   1   9     8162.28     8205.38    105.88 o 
  -9   1   9       18.26       22.81      4.02 o 
  -7   1   9     1709.32     1953.75     19.64 o 
  -5   1   9     2941.77     3070.96     28.68 o 
  -3   1   9    14102.11    15098.55    115.09 o 
  -1   1   9      146.52      137.47      6.22 o 
   1   1   9     1670.28     1661.71     17.46 o 
   3   1   9      133.95      147.77      4.84 o 
   5   1   9     1372.82     1305.30     16.91 o 
   7   1   9      790.69      780.47     14.62 o 
   9   1   9        0.04        9.18      3.99 o 
  11   1   9      871.94      879.58     25.78 o 
  13   1   9      333.53      381.42     38.23 o 
 -16   2   9      625.75      587.30     19.64 o 
 -14   2   9      344.27      321.00     13.65 o 
 -12   2   9      221.27      252.36     12.04 o 
 -10   2   9     1221.92     1151.48     20.69 o 
  -8   2   9       57.54       40.42      4.02 o 
  -6   2   9      257.05      299.27      8.77 o 
  -4   2   9     5176.05     5679.78     47.83 o 
  -2   2   9     4721.37     5061.90     42.75 o 
   0   2   9      240.35      284.72     11.94 o 
   2   2   9      150.47      166.15      9.91 o 
   4   2   9     2911.37     2845.99     28.42 o 
   6   2   9      388.51      378.73      9.86 o 
   8   2   9     1465.72     1513.62     23.28 o 
  10   2   9       21.64       32.40      4.55 o 
  12   2   9       68.39       91.70     11.72 o 
  14   2   9      393.94      441.18     25.15 o 
 -17   3   9      468.40      499.45     18.33 o 
 -15   3   9      701.88      598.70     19.51 o 
 -13   3   9       97.05      104.93      8.82 o 
 -11   3   9    15201.01    15120.14    138.26 o 
  -9   3   9     1560.12     1461.57     19.65 o 
  -7   3   9     2090.64     2172.44     21.90 o 
  -5   3   9     1239.48     1113.93     17.48 o 
  -3   3   9     8047.29     7495.11     61.14 o 
  -1   3   9    12440.07    13159.83    112.22 o 
   1   3   9     1458.01     1567.88     20.32 o 
   3   3   9     2297.49     2015.04     25.14 o 
   5   3   9     5671.32     5691.47     50.64 o 
   7   3   9     3617.78     3508.98     40.45 o 
   9   3   9      363.77      348.08     10.80 o 
  11   3   9     1439.68     1475.00     35.37 o 
  13   3   9      522.04      591.35     22.51 o 
 -16   4   9      182.29      203.41     15.25 o 
 -14   4   9      369.81      348.78     14.54 o 
 -12   4   9      495.74      423.10     14.92 o 
 -10   4   9       14.49       43.18     12.64 o 
  -8   4   9        2.50       26.58      3.23 o 
  -6   4   9     1329.23     1331.57     15.78 o 
  -4   4   9      304.21      222.57      6.06 o 
  -2   4   9      753.43      687.97     10.25 o 
   0   4   9    13568.09    15008.93    127.82 o 
   2   4   9      155.13      188.34      6.86 o 
   4   4   9     2368.83     2501.84     30.48 o 
   6   4   9     3748.30     3531.71     40.36 o 
   8   4   9     1871.24     1556.12     45.73 o 
  10   4   9       12.75       24.53      3.52 o 
  12   4   9       58.57      101.12      9.78 o 
 -17   5   9      365.72      377.30     15.84 o 
 -15   5   9     1434.41     1339.27     30.42 o 
 -13   5   9     1836.17     1756.88     33.65 o 
 -11   5   9     1468.16     1425.01     25.04 o 
  -9   5   9     1863.98     1635.14     19.73 o 
  -7   5   9     1587.36     1463.36     18.96 o 
  -5   5   9     3823.89     3772.27     33.11 o 
  -3   5   9      308.03      135.43      4.94 o 
  -1   5   9     2643.46     2557.09     26.69 o 
   1   5   9       20.28       24.05      3.46 o 
   3   5   9     6903.77     6392.82     62.21 o 
   5   5   9      760.34      747.03     18.38 o 
   7   5   9     2909.64     2649.98     97.66 o 
   9   5   9      567.71      595.17     14.50 o 
  11   5   9     1506.27     1551.15     36.84 o 
  13   5   9      752.15      762.74     25.66 o 
 -16   6   9      262.71      289.55     13.76 o 
 -14   6   9       27.63       30.66      5.90 o 
 -12   6   9      828.03      789.09     20.98 o 
 -10   6   9     1144.23     1055.40     20.70 o 
  -8   6   9     3410.30     3193.30     33.61 o 
  -6   6   9     2149.41     2091.87     27.10 o 
  -4   6   9      948.57      834.71     14.40 o 
  -2   6   9     2485.88     2739.89     31.64 o 
   0   6   9     1372.85     1429.61     16.96 o 
   2   6   9     1067.37     1034.25     16.67 o 
   4   6   9      163.91      187.96      7.80 o 
   6   6   9      900.46      823.91     16.73 o 
   8   6   9     1730.92     1721.13     26.70 o 
  10   6   9      126.86      141.08      8.16 o 
  12   6   9       17.91       44.45      7.75 o 
 -15   7   9      660.26      656.59     20.68 o 
 -13   7   9     1115.62     1101.79     26.29 o 
 -11   7   9      181.96      182.22      9.70 o 
  -9   7   9       15.85       22.30      3.17 o 
  -7   7   9     1368.50     1282.71     18.35 o 
  -5   7   9     6879.40     6350.40     56.40 o 
  -3   7   9    11908.92    11781.83    105.47 o 
  -1   7   9     1129.72     1026.08     19.00 o 
   1   7   9     2792.28     2518.56     36.20 o 
   3   7   9     3740.04     3382.27    105.35 o 
   5   7   9     2505.93     2391.21     36.90 o 
   7   7   9      219.65      255.49     11.49 o 
   9   7   9     1244.07     1179.35     30.22 o 
  11   7   9       33.94       73.77     19.35 o 
 -14   8   9        0.55       28.73      8.33 o 
 -12   8   9      805.54      801.51     21.69 o 
 -10   8   9     1815.46     1583.74     26.82 o 
  -8   8   9      256.95      248.77      9.28 o 
  -6   8   9      533.70      616.23     13.87 o 
  -4   8   9      743.19      633.17     13.93 o 
  -2   8   9        2.52        4.79      3.36 o 
   0   8   9      648.34      645.60     19.48 o 
   2   8   9       38.07       23.91      5.43 o 
   4   8   9       95.57      100.47      8.22 o 
   6   8   9     1176.79     1040.82     23.32 o 
   8   8   9       21.20       47.57      5.45 o 
  10   8   9        5.20       35.92      4.76 o 
  12   8   9       99.58      148.93     19.70 o 
 -15   9   9       35.37       62.49      7.77 o 
 -13   9   9        0.46       24.18      5.26 o 
 -11   9   9       31.45       37.80      7.55 o 
  -9   9   9      208.24      235.97      8.46 o 
  -7   9   9      569.75      531.65     13.37 o 
  -5   9   9     2166.09     1983.04     68.91 o 
  -3   9   9       55.88       70.85     10.35 o 
  -1   9   9       10.38       -3.35      3.83 o 
   1   9   9     1828.65     1743.71     35.46 o 
   3   9   9       53.62       52.68      6.46 o 
   5   9   9     1556.01     1470.62     28.91 o 
   7   9   9      158.04      190.53     10.51 o 
   9   9   9       62.34       78.21      7.92 o 
  11   9   9      100.53      146.87     13.79 o 
 -14  10   9       70.04      112.42     18.21 o 
 -12  10   9      130.58      197.71     13.60 o 
 -10  10   9      154.93      186.66     11.05 o 
  -8  10   9        6.89       21.58      6.45 o 
  -6  10   9      417.54      408.90     15.30 o 
  -4  10   9      495.61      467.17     12.82 o 
  -2  10   9     2513.33     2418.62     35.65 o 
   0  10   9     2556.31     2294.55     40.76 o 
   2  10   9      277.84      274.04     14.29 o 
   4  10   9      199.78      205.84     11.04 o 
   6  10   9      114.79      144.78      9.36 o 
   8  10   9        5.93       47.84      5.29 o 
  10  10   9        0.25       60.98     12.66 o 
 -13  11   9      852.31      804.59     33.14 o 
 -11  11   9      325.92      340.46     20.16 o 
  -9  11   9      670.74      692.53     18.77 o 
  -7  11   9      330.55      301.06     11.50 o 
  -5  11   9      128.45      166.39      8.38 o 
  -3  11   9     1150.33     1118.68     21.86 o 
  -1  11   9        4.66       11.99      4.20 o 
   1  11   9     3750.84     3377.75     48.42 o 
   3  11   9      591.33      552.59     17.22 o 
   5  11   9      229.74      229.76     11.57 o 
   7  11   9      591.39      585.36     18.04 o 
   9  11   9      243.53      320.08     12.08 o 
 -12  12   9      106.04      190.99     14.49 o 
 -10  12   9        2.88        6.33      9.85 o 
  -8  12   9       67.11      118.58      8.49 o 
  -6  12   9      190.99      208.70     10.82 o 
  -4  12   9        0.14       11.30      4.87 o 
  -2  12   9       53.33       65.49      9.44 o 
   0  12   9        2.89       13.69      3.53 o 
   2  12   9      709.98      748.29     20.22 o 
   4  12   9      189.87      206.25     11.06 o 
   6  12   9       85.54      116.59      8.23 o 
   8  12   9      365.22      448.03     15.26 o 
  -9  13   9       51.63      121.41     11.18 o 
  -7  13   9      108.35      113.40      8.31 o 
  -5  13   9     3048.67     2943.84     53.35 o 
  -3  13   9        0.27        5.58      4.18 o 
  -1  13   9      207.32      194.58     16.38 o 
   1  13   9      217.56      245.29     14.15 o 
   3  13   9       86.83      130.82     16.30 o 
   5  13   9      199.79      238.27     13.58 o 
   7  13   9      616.63      654.18     23.14 o 
  -8  14   9       86.64      141.52     13.40 o 
  -6  14   9       21.96       61.47      7.10 o 
  -4  14   9     1328.08     1345.35     34.12 o 
  -2  14   9        4.16       29.65      7.04 o 
   0  14   9       78.07      151.13     11.34 o 
   2  14   9      175.05      243.61     14.27 o 
   4  14   9       87.73      153.33     11.46 o 
  -5  15   9     1729.99     1901.28     42.81 o 
  -3  15   9      499.41      600.58     22.50 o 
  -1  15   9       52.15      106.79     10.01 o 
   1  15   9      241.65      328.04     17.49 o 
 -18   0  10      768.23      764.22     39.75 o 
 -16   0  10      130.32      117.04     26.27 o 
 -14   0  10     2595.47     2468.38     59.19 o 
 -12   0  10        3.33        4.55      9.73 o 
 -10   0  10    10597.88    10260.12    125.65 o 
  -8   0  10        7.31      159.24     13.74 o 
  -6   0  10     5657.49     5700.48     68.93 o 
  -4   0  10    37527.09    39841.31    415.38 o 
  -2   0  10    10241.63    10334.97    114.77 o 
   0   0  10      227.17      290.31      8.36 o 
   2   0  10     2198.98     2047.76     30.32 o 
   4   0  10     2196.60     2268.00     34.32 o 
   6   0  10     1936.27     1836.56     31.44 o 
   8   0  10     2609.86     2516.40     41.42 o 
  10   0  10     3204.15     3301.17     64.91 o 
  12   0  10     1622.59     1544.19     67.78 o 
 -17   1  10       11.21       37.79      5.42 o 
 -15   1  10      809.37      828.05     22.73 o 
 -13   1  10        8.65       21.02      5.30 o 
 -11   1  10       16.28       16.52      4.68 o 
  -9   1  10     3411.04     3343.58     36.39 o 
  -7   1  10    11417.00    12341.66    105.90 o 
  -5   1  10       84.36       92.79      4.11 o 
  -3   1  10     1339.53     1417.89     16.06 o 
  -1   1  10      453.20      466.38      7.56 o 
   1   1  10      874.72      874.89     11.36 o 
   3   1  10        5.59        3.14      2.77 o 
   5   1  10       87.31       85.12      5.33 o 
   7   1  10    13535.60    13027.13    323.41 o 
   9   1  10      232.17      245.34      8.87 o 
  11   1  10     2106.16     1766.81     50.21 o 
  13   1  10      304.85      345.52     21.64 o 
 -16   2  10      261.15      251.21     12.80 o 
 -14   2  10        8.05       12.88      5.69 o 
 -12   2  10      112.55      111.92      8.81 o 
 -10   2  10      460.26      371.86     13.03 o 
  -8   2  10       29.24       62.52      4.51 o 
  -6   2  10        9.70       14.23      2.45 o 
  -4   2  10    10303.36    10876.40     85.97 o 
  -2   2  10      291.34      408.40      8.97 o 
   0   2  10     2506.82     3005.93     32.15 o 
   2   2  10      133.95       92.88      5.23 o 
   4   2  10     1830.54     1919.65     21.62 o 
   6   2  10      302.97      267.69      9.07 o 
   8   2  10       97.98      100.04      6.44 o 
  10   2  10     7312.49     6882.07     71.20 o 
  12   2  10      979.64      899.27     35.24 o 
 -17   3  10      578.65      588.31     20.21 o 
 -15   3  10      317.69      322.63     14.44 o 
 -13   3  10      620.30      570.24     17.95 o 
 -11   3  10      476.74      509.06     14.40 o 
  -9   3  10      496.10      459.94      8.82 o 
  -7   3  10      262.68      285.92      6.85 o 
  -5   3  10     1073.23     1046.39     14.13 o 
  -3   3  10     1506.09     1677.70     18.65 o 
  -1   3  10      663.59      819.96     13.55 o 
   1   3  10      592.67      473.41     10.31 o 
   3   3  10       99.53      108.07      5.83 o 
   5   3  10     2428.60     2409.07     30.58 o 
   7   3  10     2635.83     2537.08     36.67 o 
   9   3  10      240.65      229.71      8.97 o 
  11   3  10      883.27      850.39     25.92 o 
  13   3  10        7.17       30.97     19.82 o 
 -16   4  10        9.63       29.34      5.46 o 
 -14   4  10      925.12      835.93     22.64 o 
 -12   4  10      108.13       94.44      7.74 o 
 -10   4  10     2025.77     1868.13     28.55 o 
  -8   4  10      158.67      193.99      6.59 o 
  -6   4  10     4181.04     4332.26     37.38 o 
  -4   4  10        0.50        2.81      2.05 o 
  -2   4  10      123.33      122.80      7.68 o 
   0   4  10     5070.93     5947.45     57.05 o 
   2   4  10     4358.13     4551.02     46.73 o 
   4   4  10      763.35      761.58     14.93 o 
   6   4  10      339.63      371.35     12.19 o 
   8   4  10       32.97       39.45      4.59 o 
  10   4  10        1.38       18.62      3.00 o 
  12   4  10      135.73      130.30     20.15 o 
 -17   5  10      187.70      216.20     12.52 o 
 -15   5  10      216.58      238.08     12.91 o 
 -13   5  10       52.92       50.94      6.88 o 
 -11   5  10     2930.53     2798.12     38.33 o 
  -9   5  10       74.66       75.09      4.71 o 
  -7   5  10     2203.36     2152.38     24.85 o 
  -5   5  10      477.61      443.18      8.54 o 
  -3   5  10     1091.50     1194.72     15.58 o 
  -1   5  10      211.26      245.40      5.88 o 
   1   5  10     3419.86     3618.88     39.19 o 
   3   5  10       11.95       11.44      3.68 o 
   5   5  10       32.09       32.07      4.55 o 
   7   5  10      242.11      198.58      9.35 o 
   9   5  10       37.73       72.48      5.64 o 
  11   5  10      750.56      716.33     23.83 o 
 -16   6  10        4.24       36.03      5.28 o 
 -14   6  10      466.94      451.75     16.80 o 
 -12   6  10     1815.88     1760.30     29.70 o 
 -10   6  10      752.15      704.64     16.83 o 
  -8   6  10      566.35      497.17     10.93 o 
  -6   6  10     1200.61     1209.90     17.34 o 
  -4   6  10     5425.60     5352.55     44.31 o 
  -2   6  10      416.61      414.42      8.67 o 
   0   6  10      533.32      532.82     11.13 o 
   2   6  10     3530.68     3422.43     38.46 o 
   4   6  10      839.94      848.38     16.21 o 
   6   6  10       30.60       62.76      6.57 o 
   8   6  10      471.36      531.56     15.99 o 
  10   6  10     1239.86     1155.34     25.13 o 
  12   6  10        2.29       42.75      7.20 o 
 -15   7  10      300.71      338.12     14.67 o 
 -13   7  10       36.36       61.57      7.33 o 
 -11   7  10      380.28      328.43     11.99 o 
  -9   7  10     2387.48     2175.53     29.02 o 
  -7   7  10      896.24      807.75     14.33 o 
  -5   7  10     4499.39     4457.92     47.85 o 
  -3   7  10     1291.76     1264.98     20.12 o 
  -1   7  10      436.50      444.53     13.48 o 
   1   7  10      500.15      432.93     13.69 o 
   3   7  10      467.99      455.24     14.20 o 
   5   7  10      138.59      141.82     10.37 o 
   7   7  10      139.26      161.19      9.65 o 
   9   7  10        0.49       22.06      3.52 o 
  11   7  10       21.64       64.26     12.20 o 
 -14   8  10     1983.95     2006.00     38.75 o 
 -12   8  10     2531.28     2325.49     36.07 o 
 -10   8  10     5312.28     5108.52     66.55 o 
  -8   8  10     2700.11     2520.39     32.87 o 
  -6   8  10      852.52      863.71     16.79 o 
  -4   8  10      177.97      188.31      9.79 o 
  -2   8  10    14282.60    13120.65    494.82 o 
   0   8  10      176.47      163.77      9.48 o 
   2   8  10     5826.08     5701.07     68.23 o 
   4   8  10     5857.78     5601.46     68.65 o 
   6   8  10     1669.91     1553.15     29.90 o 
   8   8  10     1414.97     1326.78     27.89 o 
  10   8  10      262.28      300.63     14.27 o 
 -13   9  10       46.13       58.51      7.81 o 
 -11   9  10       23.75       30.23      7.31 o 
  -9   9  10      228.10      258.54      9.12 o 
  -7   9  10      105.56      121.35      7.12 o 
  -5   9  10      339.39      314.28     11.92 o 
  -3   9  10     2914.63     2736.77     34.90 o 
  -1   9  10      583.40      587.54     19.47 o 
   1   9  10      205.38      167.44      9.88 o 
   3   9  10     1411.07     1298.22     26.64 o 
   5   9  10     3327.38     3335.80     49.05 o 
   7   9  10       88.29      106.22      7.93 o 
   9   9  10      322.32      311.82     14.66 o 
 -14  10  10     1128.11     1160.75     33.93 o 
 -12  10  10      874.60      917.81     24.38 o 
 -10  10  10     2525.77     2330.14     40.29 o 
  -8  10  10     1669.78     1494.39     27.52 o 
  -6  10  10     1706.77     1558.17     28.23 o 
  -4  10  10      354.43      399.44     11.81 o 
  -2  10  10     6018.58     5687.37     68.79 o 
   0  10  10      531.02      459.67     17.71 o 
   2  10  10     2258.62     2170.33     36.78 o 
   4  10  10      961.75      845.12     24.31 o 
   6  10  10     1136.53     1158.92     26.35 o 
   8  10  10     1452.63     1327.76     29.12 o 
 -13  11  10      626.60      733.98     32.95 o 
 -11  11  10       20.79       61.47      8.77 o 
  -9  11  10      183.15      206.26      9.98 o 
  -7  11  10        3.75       17.74      3.38 o 
  -5  11  10        0.42       14.87      2.92 o 
  -3  11  10       42.33       63.64      6.54 o 
  -1  11  10        6.23        3.75      3.67 o 
   1  11  10     2150.81     2022.89     41.59 o 
   3  11  10      719.16      724.56     20.21 o 
   5  11  10      677.02      641.62     19.22 o 
   7  11  10        3.00       45.48      5.44 o 
   9  11  10      290.55      359.65     13.91 o 
 -10  12  10      140.69      179.98     13.97 o 
  -8  12  10       22.28       36.69      5.36 o 
  -6  12  10        3.35       20.03      5.05 o 
  -4  12  10      881.39      826.43     24.42 o 
  -2  12  10       33.99       44.44      8.50 o 
   0  12  10      475.17      439.41     18.01 o 
   2  12  10      436.50      436.40     15.52 o 
   4  12  10      231.96      237.60     11.79 o 
   6  12  10      278.23      353.13     13.85 o 
  -9  13  10       81.20      171.53     12.78 o 
  -7  13  10       42.30      104.20     26.49 o 
  -5  13  10      330.03      372.36     17.95 o 
  -3  13  10      201.23      210.53     12.84 o 
  -1  13  10       28.64       44.52      7.11 o 
   1  13  10      522.26      468.89     18.91 o 
   3  13  10        0.07       38.23      8.68 o 
   5  13  10      132.72      184.53     13.78 o 
  -8  14  10      226.82      283.14     20.30 o 
  -6  14  10        3.73       22.57      7.44 o 
  -4  14  10       53.65       75.02      8.25 o 
  -2  14  10       51.40       66.62      8.03 o 
   0  14  10      112.43      104.26      9.53 o 
   2  14  10       75.71       95.92      8.98 o 
   4  14  10        9.45       48.20      5.27 o 
  -5  15  10       70.37      115.02     15.45 o 
  -3  15  10        1.40        8.26      6.47 o 
  -1  15  10       15.96       34.87      7.28 o 
   1  15  10      890.23      900.97     28.21 o 
 -17   1  11       28.41       65.87      6.78 o 
 -15   1  11       19.56       41.27      7.72 o 
 -13   1  11      916.53      832.60     21.59 o 
 -11   1  11     1045.98      974.28     19.66 o 
  -9   1  11     1086.42     1054.25     15.13 o 
  -7   1  11     2945.12     2772.37     27.96 o 
  -5   1  11      328.99      274.34      6.74 o 
  -3   1  11       40.41       34.22      4.49 o 
  -1   1  11     4163.08     4505.18     39.55 o 
   1   1  11     4984.91     5097.52     44.30 o 
   3   1  11      105.56      115.08      5.78 o 
   5   1  11      388.82      338.41     11.33 o 
   7   1  11     1065.80     1087.22     23.40 o 
   9   1  11      516.60      492.35     14.70 o 
  11   1  11     1037.87      926.21     36.24 o 
  13   1  11        3.41       38.42      7.53 o 
 -16   2  11      321.85      282.89     13.40 o 
 -14   2  11     1221.62     1221.20     27.66 o 
 -12   2  11     5655.57     5284.91     60.46 o 
 -10   2  11      325.03      287.67      9.66 o 
  -8   2  11    14091.14    14260.25    104.45 o 
  -6   2  11     2159.37     2133.76     23.18 o 
  -4   2  11     2558.21     3000.57     29.15 o 
  -2   2  11      124.03      107.79      7.40 o 
   0   2  11     4918.55     4866.13     47.94 o 
   2   2  11       64.64       60.14      4.59 o 
   4   2  11     1147.86     1078.16     17.85 o 
   6   2  11       17.79        8.93      3.86 o 
   8   2  11       71.65      114.78      6.71 o 
  10   2  11       12.06       33.16      5.42 o 
  12   2  11      472.58      410.40     23.26 o 
 -17   3  11      153.85      171.79     11.12 o 
 -15   3  11      894.23      790.47     26.57 o 
 -13   3  11     2647.58     2489.57     41.39 o 
 -11   3  11     7536.33     7497.79     77.80 o 
  -9   3  11        8.88       12.77      3.32 o 
  -7   3  11     1483.18     1548.52     18.07 o 
  -5   3  11     2250.71     2166.95     23.49 o 
  -3   3  11     4433.06     4773.20     42.44 o 
  -1   3  11     1545.54     1390.16     19.35 o 
   1   3  11     2639.04     2496.04     29.58 o 
   3   3  11     5077.95     5114.97     52.11 o 
   5   3  11     2354.63     2152.45     28.83 o 
   7   3  11      901.46      899.50     32.49 o 
   9   3  11      505.99      555.24     14.16 o 
  11   3  11        9.70       40.24      8.62 o 
  13   3  11     1034.49     1118.31     62.97 o 
 -16   4  11     1111.92     1023.48     26.61 o 
 -14   4  11      604.35      626.49     19.37 o 
 -12   4  11      174.40      207.95     10.52 o 
 -10   4  11      593.02      591.85     15.32 o 
  -8   4  11     1985.35     2071.98     22.63 o 
  -6   4  11        0.93        4.30      2.53 o 
  -4   4  11     1210.77     1259.67     16.30 o 
  -2   4  11     3665.31     4082.50     37.44 o 
   0   4  11        3.22       47.15      4.44 o 
   2   4  11      808.15      817.53     15.12 o 
   4   4  11     1077.63     1142.36     26.70 o 
   6   4  11        8.40       16.54      4.00 o 
   8   4  11       27.56       33.39      4.35 o 
  10   4  11       38.37       63.30      5.31 o 
  12   4  11       10.67       42.51     12.78 o 
 -17   5  11       23.28       40.29      5.27 o 
 -15   5  11      869.02      860.23     23.77 o 
 -13   5  11       67.40       69.72      9.44 o 
 -11   5  11     3526.92     3408.85     44.14 o 
  -9   5  11     1467.24     1353.80     19.02 o 
  -7   5  11      711.15      674.81     11.55 o 
  -5   5  11     3870.61     3599.62     32.73 o 
  -3   5  11    12328.50    12670.41    101.03 o 
  -1   5  11      208.06      167.27      6.79 o 
   1   5  11     2418.20     2362.49     29.35 o 
   3   5  11     5539.32     5309.32    124.50 o 
   5   5  11     2361.19     2199.55     29.99 o 
   7   5  11     1193.36     1165.03     21.23 o 
   9   5  11     1871.53     1884.20     29.36 o 
  11   5  11     2012.43     1939.16     53.46 o 
 -16   6  11      627.32      631.40     20.65 o 
 -14   6  11      463.42      483.38     17.22 o 
 -12   6  11      946.91      902.52     20.41 o 
 -10   6  11       34.82       76.96      6.84 o 
  -8   6  11       67.22      100.98      6.47 o 
  -6   6  11     3444.57     3304.03     34.49 o 
  -4   6  11     3375.05     3233.55     30.16 o 
  -2   6  11      154.07      194.56      7.15 o 
   0   6  11      235.57      177.68      6.97 o 
   2   6  11      749.13      635.30     16.49 o 
   4   6  11      445.70      427.12     13.97 o 
   6   6  11      314.86      316.05     12.22 o 
   8   6  11       14.29       28.23      4.20 o 
  10   6  11      218.01      240.55     10.49 o 
  12   6  11      303.68      379.03     33.19 o 
 -15   7  11      149.06      198.39     13.17 o 
 -13   7  11      914.82      875.09     20.86 o 
 -11   7  11      727.59      715.75     17.68 o 
  -9   7  11     4410.69     4250.38     57.62 o 
  -7   7  11     1406.42     1170.33     17.95 o 
  -5   7  11     7524.79     7303.73     75.52 o 
  -3   7  11    10185.83    10206.06     94.18 o 
  -1   7  11      411.94      389.92     13.08 o 
   1   7  11      141.46      145.84      8.85 o 
   3   7  11       39.60       19.02      5.03 o 
   5   7  11      870.13      879.76     21.07 o 
   7   7  11      153.17      192.17     10.38 o 
   9   7  11      624.43      613.20     21.77 o 
  11   7  11      414.22      465.60     23.96 o 
 -14   8  11      624.28      635.95     23.78 o 
 -12   8  11      147.69      149.15     15.03 o 
 -10   8  11      157.56      221.49     11.86 o 
  -8   8  11      812.45      863.88     17.49 o 
  -6   8  11      161.58      152.15      7.82 o 
  -4   8  11      227.80      251.75      9.51 o 
  -2   8  11     1742.76     1553.82     27.90 o 
   0   8  11     1468.67     1392.51     30.37 o 
   2   8  11      649.34      501.76     15.53 o 
   4   8  11      272.17      233.53     11.05 o 
   6   8  11      487.22      444.08     16.49 o 
   8   8  11      294.75      297.56     12.34 o 
  10   8  11       49.96      116.93      8.19 o 
 -13   9  11      108.09      139.16     11.77 o 
 -11   9  11       30.49       32.37      5.94 o 
  -9   9  11       81.70       98.98      6.52 o 
  -7   9  11      158.11      247.81     12.87 o 
  -5   9  11       45.12       18.42      6.04 o 
  -3   9  11     2820.17     2616.60     39.63 o 
  -1   9  11       23.02       23.21      5.39 o 
   1   9  11      814.32      784.34     19.88 o 
   3   9  11       96.83       75.57      7.76 o 
   5   9  11        1.40       11.48      5.01 o 
   7   9  11       28.06       52.83      5.99 o 
   9   9  11      330.84      431.74     16.07 o 
 -12  10  11       76.58      114.66     11.58 o 
 -10  10  11      441.34      390.93     15.28 o 
  -8  10  11       40.26       59.34      5.68 o 
  -6  10  11      105.41      106.80      7.77 o 
  -4  10  11        8.01        9.58      4.07 o 
  -2  10  11       10.92       13.37      4.78 o 
   0  10  11       27.09       29.97      6.01 o 
   2  10  11      696.74      608.26     18.17 o 
   4  10  11     2295.71     2106.41     37.41 o 
   6  10  11      319.48      342.37     13.47 o 
   8  10  11      407.78      482.50     16.13 o 
 -11  11  11      464.37      493.75     17.33 o 
  -9  11  11      526.28      531.32     19.56 o 
  -7  11  11      192.66      192.83      9.31 o 
  -5  11  11      821.19      821.78     20.41 o 
  -3  11  11      886.27      862.99     21.17 o 
  -1  11  11      295.34      285.80     14.90 o 
   1  11  11     1969.36     1881.17     34.80 o 
   3  11  11       64.58       78.10      7.48 o 
   5  11  11      592.22      636.34     30.50 o 
   7  11  11       29.39       80.62      7.52 o 
 -10  12  11      199.08      254.87     16.66 o 
  -8  12  11      190.54      220.02     12.36 o 
  -6  12  11       57.45       94.14     10.91 o 
  -4  12  11        8.06       18.61      7.40 o 
  -2  12  11       20.17       36.68      5.08 o 
   0  12  11       56.57       99.29      8.24 o 
   2  12  11       32.51       36.84      5.07 o 
   4  12  11      499.04      504.22     16.99 o 
   6  12  11      525.65      569.14     18.15 o 
  -9  13  11       65.65      100.72     14.66 o 
  -7  13  11      197.93      231.90     12.96 o 
  -5  13  11        3.08       35.59      5.62 o 
  -3  13  11     1458.09     1518.68     36.35 o 
  -1  13  11     1466.71     1448.83     35.74 o 
   1  13  11      339.32      360.22     16.96 o 
   3  13  11      263.75      313.13     12.77 o 
   5  13  11     2109.88     2177.93     54.43 o 
  -6  14  11      303.02      403.36     17.30 o 
  -4  14  11        0.32       39.49      5.57 o 
  -2  14  11      425.79      474.42     19.32 o 
   0  14  11      284.02      339.07     21.38 o 
   2  14  11      139.00      200.12     16.29 o 
  -3  15  11       47.35       65.89      7.49 o 
 -16   0  12      620.31      592.86     27.84 o 
 -14   0  12        0.33        6.39      6.03 o 
 -12   0  12     2774.12     2539.11     57.47 o 
 -10   0  12        1.17        7.46      5.09 o 
  -8   0  12     1232.03     1062.38     21.03 o 
  -6   0  12    15654.70    16303.42    178.93 o 
  -4   0  12       34.09        7.77      3.27 o 
  -2   0  12     5998.96     6017.95     72.30 o 
   0   0  12     1555.88     1525.70     24.58 o 
   2   0  12      455.92      444.94     14.99 o 
   4   0  12     1108.70     1062.45     28.69 o 
   6   0  12     1237.61     1163.31     31.95 o 
   8   0  12      596.86      568.22     23.57 o 
  10   0  12    10997.68     9958.29    154.11 o 
  12   0  12      850.14      914.46     51.13 o 
 -17   1  12      474.43      536.44     18.74 o 
 -15   1  12      520.95      490.03     17.22 o 
 -13   1  12     3834.02     3669.25     53.52 o 
 -11   1  12      163.67      164.83      8.13 o 
  -9   1  12     2317.71     2089.97     22.44 o 
  -7   1  12     2133.85     2161.83     23.80 o 
  -5   1  12        0.30        7.16      2.37 o 
  -3   1  12     1306.34     1338.74     16.25 o 
  -1   1  12     6818.92     7116.10     59.24 o 
   1   1  12      159.43      158.62      8.61 o 
   3   1  12     1008.48      946.17     16.07 o 
   5   1  12      447.06      395.15     18.14 o 
   7   1  12        1.19        0.86      3.37 o 
   9   1  12      899.44      840.70     20.19 o 
  11   1  12      120.54      142.50     17.82 o 
 -16   2  12        4.45       29.33      6.13 o 
 -14   2  12       65.19       78.64      9.50 o 
 -12   2  12     1096.87      882.80     19.51 o 
 -10   2  12      119.40      106.07      6.93 o 
  -8   2  12     2006.45     1799.97     20.29 o 
  -6   2  12     1048.67     1076.17     15.01 o 
  -4   2  12      270.77      215.05      6.06 o 
  -2   2  12     5903.45     5934.66     50.80 o 
   0   2  12     4199.82     4369.74     44.69 o 
   2   2  12      189.42      253.37      8.29 o 
   4   2  12     2676.98     2463.68     49.87 o 
   6   2  12     1326.59     1235.42     36.15 o 
   8   2  12     2048.04     1987.70     32.89 o 
  10   2  12     1245.33     1250.93     27.05 o 
  12   2  12      184.71      323.77     27.79 o 
 -17   3  12      317.82      303.23     14.28 o 
 -15   3  12      127.72      142.16     12.49 o 
 -13   3  12      197.07      230.18     10.72 o 
 -11   3  12     1593.83     1407.07     24.97 o 
  -9   3  12       66.00       80.63      5.09 o 
  -7   3  12      394.30      424.76     16.84 o 
  -5   3  12       74.83      119.46      5.12 o 
  -3   3  12     6652.41     6707.85     57.06 o 
  -1   3  12      682.83      708.26     14.47 o 
   1   3  12     1005.24     1000.15     16.68 o 
   3   3  12      775.08      851.74     16.64 o 
   5   3  12     2763.72     2653.53     33.73 o 
   7   3  12      356.80      345.57     10.90 o 
   9   3  12      139.06      152.97      8.96 o 
  11   3  12      336.40      339.25     20.47 o 
 -16   4  12      526.13      565.90     19.30 o 
 -14   4  12      130.25      148.73     10.26 o 
 -12   4  12      147.23      169.31      9.47 o 
 -10   4  12     1117.29     1060.13     53.79 o 
  -8   4  12      934.91      929.49     20.15 o 
  -6   4  12      210.05      186.27      7.01 o 
  -4   4  12     2658.13     2637.87     27.65 o 
  -2   4  12       25.10       14.22      3.41 o 
   0   4  12      640.78      641.19     13.08 o 
   2   4  12      192.47      174.45      7.53 o 
   4   4  12     3506.16     3354.45     39.52 o 
   6   4  12       51.96       44.18      5.03 o 
   8   4  12      807.06      815.19     17.63 o 
  10   4  12       22.71       64.20      6.98 o 
  12   4  12      192.53      237.64     45.73 o 
 -15   5  12      121.82      182.93     11.81 o 
 -13   5  12        1.61       11.39      3.75 o 
 -11   5  12     2777.41     2578.70     36.91 o 
  -9   5  12     1191.01     1276.75     18.63 o 
  -7   5  12     1177.15     1101.37     15.52 o 
  -5   5  12        7.76        4.09      2.47 o 
  -3   5  12       13.19       37.35      4.27 o 
  -1   5  12     1242.58     1118.82     18.11 o 
   1   5  12     2700.41     2718.30     34.55 o 
   3   5  12      883.43      887.12     16.88 o 
   5   5  12     1868.35     1733.28     27.12 o 
   7   5  12       24.81       53.15      4.85 o 
   9   5  12       26.01       82.73     10.46 o 
  11   5  12       36.97       88.65     15.48 o 
 -16   6  12     1017.31     1012.91     26.89 o 
 -14   6  12      146.51      142.23     10.03 o 
 -12   6  12       40.40       53.94      6.19 o 
 -10   6  12       32.31       55.84      6.12 o 
  -8   6  12     4748.15     4407.59     44.02 o 
  -6   6  12     2685.30     2274.10     46.50 o 
  -4   6  12      233.43      205.72      9.63 o 
  -2   6  12      841.68      803.98     15.05 o 
   0   6  12     6318.98     6113.57    236.19 o 
   2   6  12      150.75      140.40      8.76 o 
   4   6  12      189.39      178.41      9.80 o 
   6   6  12     1204.71     1107.02     24.07 o 
   8   6  12      644.08      581.02     17.15 o 
  10   6  12      168.65      201.01      9.15 o 
 -15   7  12       71.11      115.47      9.15 o 
 -13   7  12      432.38      539.16     16.20 o 
 -11   7  12      714.02      705.00     17.65 o 
  -9   7  12      600.74      599.67     12.88 o 
  -7   7  12       63.29       60.07      5.37 o 
  -5   7  12     6595.66     6353.43     72.64 o 
  -3   7  12       89.52      102.54      7.82 o 
  -1   7  12      900.65      763.45     18.47 o 
   1   7  12      857.21      805.05     30.40 o 
   3   7  12      821.83      721.54     18.60 o 
   5   7  12     1296.79     1202.06     25.33 o 
   7   7  12      418.26      462.79     15.34 o 
   9   7  12      212.84      231.88     11.23 o 
 -14   8  12      351.79      375.40     18.06 o 
 -12   8  12      447.81      486.76     17.16 o 
 -10   8  12     1526.34     1396.12     32.98 o 
  -8   8  12     2606.56     2265.41     31.61 o 
  -6   8  12       25.34       31.44      5.58 o 
  -4   8  12     5371.71     5342.20     64.77 o 
  -2   8  12     6859.41     6998.10     89.13 o 
   0   8  12       17.34       24.47      5.36 o 
   2   8  12     1342.53     1233.01     25.53 o 
   4   8  12      674.66      645.63     18.35 o 
   6   8  12      165.92      198.34     10.81 o 
   8   8  12        0.98       25.32      4.21 o 
  10   8  12       89.59      168.76      9.12 o 
 -13   9  12     1404.19     1393.50     31.78 o 
 -11   9  12      452.52      528.54     17.93 o 
  -9   9  12     1555.16     1502.61     25.08 o 
  -7   9  12     5577.51     5132.86     64.35 o 
  -5   9  12     6331.67     5806.63     70.34 o 
  -3   9  12      158.46      159.07      9.81 o 
  -1   9  12      299.91      239.37     11.49 o 
   1   9  12     6305.04     5881.76     72.36 o 
   3   9  12        0.46       11.07      4.40 o 
   5   9  12      254.24      272.65     12.10 o 
   7   9  12      337.78      346.70     13.46 o 
   9   9  12     1006.57     1035.80     25.25 o 
 -12  10  12     1473.82     1425.61     31.83 o 
 -10  10  12      964.55      901.85     32.21 o 
  -8  10  12      184.24      221.07     10.94 o 
  -6  10  12      111.76      138.97     12.12 o 
  -4  10  12     2176.15     2061.74     35.45 o 
  -2  10  12     1435.40     1338.96     27.59 o 
   0  10  12       55.81       66.08      7.31 o 
   2  10  12      821.70      760.19     20.65 o 
   4  10  12     4993.96     4748.71     64.71 o 
   6  10  12     1378.11     1256.63     28.22 o 
   8  10  12      553.25      572.72     22.98 o 
 -11  11  12      170.59      255.07     12.69 o 
  -9  11  12       87.67      161.19      9.47 o 
  -7  11  12      631.98      634.41     18.45 o 
  -5  11  12     1362.05     1261.95     27.19 o 
  -3  11  12       46.48       54.24      6.54 o 
  -1  11  12        4.92        9.91      4.43 o 
   1  11  12       45.11       91.01      8.04 o 
   3  11  12      894.20      838.68     22.44 o 
   5  11  12      800.49      797.25     22.10 o 
   7  11  12       58.62      128.90      8.13 o 
 -10  12  12      108.03      164.18     24.16 o 
  -8  12  12       34.63       62.84      9.95 o 
  -6  12  12       89.54      133.70     10.51 o 
  -4  12  12      402.84      398.33     17.07 o 
  -2  12  12       47.17       74.24      9.55 o 
   0  12  12       63.71      122.66     17.13 o 
   2  12  12      125.93      160.62     10.10 o 
   4  12  12     2706.14     2619.37     57.75 o 
   6  12  12     1086.06     1157.63     27.84 o 
  -9  13  12       60.68       84.42     16.89 o 
  -7  13  12       28.14       78.86     10.93 o 
  -5  13  12      191.45      253.59     18.30 o 
  -3  13  12      122.01      163.15     27.68 o 
  -1  13  12       49.94       40.56      8.18 o 
   1  13  12       45.38      101.69      7.75 o 
   3  13  12      116.76      178.70      9.53 o 
  -6  14  12      253.52      307.64     16.73 o 
  -4  14  12       16.59       36.47     27.44 o 
  -2  14  12      112.35      146.88     12.55 o 
   0  14  12      248.56      262.25     16.12 o 
   2  14  12      191.00      270.68     13.87 o 
 -17   1  13      516.26      562.83     24.85 o 
 -15   1  13       13.85       20.60      8.58 o 
 -13   1  13      417.31      439.74     15.72 o 
 -11   1  13        1.28        5.19      3.25 o 
  -9   1  13     6270.28     6074.72     50.96 o 
  -7   1  13      505.69      482.26      9.82 o 
  -5   1  13      194.79      164.79      5.77 o 
  -3   1  13       16.08       22.83      3.75 o 
  -1   1  13      685.01      686.10     12.74 o 
   1   1  13      935.82      931.56     15.51 o 
   3   1  13      790.77      736.28     16.83 o 
   5   1  13      401.98      344.65     12.32 o 
   7   1  13       15.03       29.13      6.38 o 
   9   1  13      470.43      450.25     14.70 o 
  11   1  13       43.28       76.51     11.10 o 
 -16   2  13      198.57      247.64     12.60 o 
 -14   2  13     1537.45     1529.24     31.89 o 
 -12   2  13      306.43      279.55     11.20 o 
 -10   2  13     2598.61     2547.69     38.23 o 
  -8   2  13     1855.05     1691.76     31.09 o 
  -6   2  13     3718.73     3855.25     37.23 o 
  -4   2  13     1459.21     1428.85     17.82 o 
  -2   2  13      571.08      501.18     11.13 o 
   0   2  13       27.56       34.43      3.98 o 
   2   2  13     3803.77     3639.81     40.25 o 
   4   2  13     5540.57     5388.94     55.86 o 
   6   2  13      799.08      758.88     22.85 o 
   8   2  13       11.22       21.20      4.43 o 
  10   2  13     1849.88     1864.11     33.71 o 
  12   2  13       90.10      167.21     15.75 o 
 -17   3  13       29.20       57.67      7.20 o 
 -15   3  13       12.32       38.56      5.86 o 
 -13   3  13       38.03       25.26      4.91 o 
 -11   3  13        4.18       11.08      4.16 o 
  -9   3  13     8977.42     8130.11     70.25 o 
  -7   3  13     2126.48     2072.58     24.29 o 
  -5   3  13        5.23       10.42      2.64 o 
  -3   3  13      681.14      609.71     12.61 o 
  -1   3  13      229.02      199.92      7.37 o 
   1   3  13     1981.55     1967.08     26.15 o 
   3   3  13       88.50      130.58      7.13 o 
   5   3  13     2027.74     1800.45     26.57 o 
   7   3  13      136.87      154.96      9.02 o 
   9   3  13      346.61      358.19     13.12 o 
  11   3  13      465.59      540.88     50.54 o 
 -16   4  13      944.69      935.72     28.06 o 
 -14   4  13     1582.86     1395.63     30.50 o 
 -12   4  13     1275.61     1192.40     23.80 o 
 -10   4  13      226.43      155.02      9.46 o 
  -8   4  13     5648.98     5564.44     79.43 o 
  -6   4  13     4175.55     4276.83     41.29 o 
  -4   4  13     4567.92     4587.08     47.99 o 
  -2   4  13      122.35       99.56      5.96 o 
   0   4  13     1205.87     1245.21     19.72 o 
   2   4  13       65.60       42.91      4.81 o 
   4   4  13     1758.49     1588.18     24.41 o 
   6   4  13      205.77      217.52      8.91 o 
   8   4  13       70.74      124.02      8.22 o 
  10   4  13      602.39      669.29     21.24 o 
 -15   5  13      590.86      612.47     19.90 o 
 -13   5  13       67.26       82.39      7.25 o 
 -11   5  13     1162.58     1066.32     21.94 o 
  -9   5  13       59.53       85.73      5.19 o 
  -7   5  13      186.41      172.76      6.52 o 
  -5   5  13      747.95      674.14     12.78 o 
  -3   5  13     3993.91     3983.39     43.60 o 
  -1   5  13      392.03      371.92     10.32 o 
   1   5  13     1066.45      972.73     17.55 o 
   3   5  13     1575.45     1676.17     25.24 o 
   5   5  13     2563.99     2271.62     41.08 o 
   7   5  13      150.52      186.67      9.51 o 
   9   5  13      893.43      905.20     25.26 o 
  11   5  13      288.63      304.43     30.02 o 
 -16   6  13      596.57      642.01     23.22 o 
 -14   6  13      701.38      672.09     18.64 o 
 -12   6  13     1314.91     1217.41     24.53 o 
 -10   6  13       77.84      112.94      8.04 o 
  -8   6  13      318.24      310.86      9.05 o 
  -6   6  13     2721.09     2686.51     27.90 o 
  -4   6  13      530.43      456.43     11.61 o 
  -2   6  13     2884.92     2610.55     50.37 o 
   0   6  13     4588.96     4322.43     54.45 o 
   2   6  13      914.11      819.42     19.45 o 
   4   6  13     1739.82     1627.62     29.50 o 
   6   6  13      394.31      384.60     13.66 o 
   8   6  13      324.40      378.81     13.74 o 
  10   6  13        5.46       56.99      9.85 o 
 -15   7  13      951.43      952.87     25.39 o 
 -13   7  13      362.09      356.96     13.30 o 
 -11   7  13       15.41       21.06      4.28 o 
  -9   7  13       76.48       72.79      5.52 o 
  -7   7  13      868.97      923.40     17.70 o 
  -5   7  13     1816.35     1540.42     47.12 o 
  -3   7  13     1635.06     1532.27     27.57 o 
  -1   7  13      520.71      494.23     15.50 o 
   1   7  13      274.83      232.47     10.83 o 
   3   7  13       52.03       58.52      6.45 o 
   5   7  13       69.54       80.36      7.13 o 
   7   7  13        9.34       32.63      4.68 o 
   9   7  13       56.84       96.53      7.96 o 
 -14   8  13     1737.37     1822.77     46.11 o 
 -12   8  13       42.68       64.65     11.81 o 
 -10   8  13      348.57      362.19     15.45 o 
  -8   8  13       22.54       60.87      7.66 o 
  -6   8  13     6271.93     6114.93     72.60 o 
  -4   8  13      593.36      443.26     14.59 o 
  -2   8  13     1611.98     1496.29     28.30 o 
   0   8  13     1686.72     1485.97     35.41 o 
   2   8  13      456.24      434.61     14.97 o 
   4   8  13      157.37      166.12     10.08 o 
   6   8  13      334.64      382.47     14.08 o 
   8   8  13      477.32      423.26     14.84 o 
 -13   9  13      192.64      245.79     12.86 o 
 -11   9  13      158.29      194.97     11.34 o 
  -9   9  13       87.25      119.89      9.85 o 
  -7   9  13        1.12        4.59      4.06 o 
  -5   9  13      278.49      294.67     15.36 o 
  -3   9  13       29.49       45.05      6.34 o 
  -1   9  13       98.99      120.10      9.32 o 
   1   9  13      807.26      783.40     23.51 o 
   3   9  13     1664.65     1616.94     31.53 o 
   5   9  13       24.44       43.32      5.20 o 
   7   9  13      661.89      645.66     19.05 o 
 -12  10  13      442.80      574.67     19.11 o 
 -10  10  13      222.88      276.89     17.21 o 
  -8  10  13       97.62       89.00      7.49 o 
  -6  10  13     1027.71      956.11     22.90 o 
  -4  10  13      957.54      913.70     22.42 o 
  -2  10  13      421.04      459.49     15.88 o 
   0  10  13      427.04      383.68     14.53 o 
   2  10  13      674.37      677.75     19.67 o 
   4  10  13      200.62      247.84     11.55 o 
   6  10  13       21.24       54.22      5.70 o 
 -11  11  13      571.45      531.45     22.32 o 
  -9  11  13      294.50      328.43     15.30 o 
  -7  11  13       43.83       74.37      7.13 o 
  -5  11  13      280.77      303.13     13.20 o 
  -3  11  13      305.55      377.12     14.51 o 
  -1  11  13      404.87      410.00     15.36 o 
   1  11  13      188.58      223.53     11.62 o 
   3  11  13     1747.73     1654.54     33.41 o 
   5  11  13      150.17      219.52     10.78 o 
 -10  12  13       13.27       61.45     10.79 o 
  -8  12  13      725.69      707.84     20.05 o 
  -6  12  13      169.25      188.21     11.10 o 
  -4  12  13       51.26       86.15     13.46 o 
  -2  12  13      297.50      309.20     13.45 o 
   0  12  13      944.84      929.20     24.26 o 
   2  12  13      310.99      340.94     13.65 o 
   4  12  13       66.21      135.10     12.76 o 
  -7  13  13      126.49      127.92     11.00 o 
  -5  13  13       91.97      129.34     12.35 o 
  -3  13  13     2593.47     2722.49     54.40 o 
  -1  13  13      358.85      387.82     15.10 o 
   1  13  13      379.44      419.24     15.27 o 
   3  13  13      831.80      920.94     40.52 o 
  -4  14  13       53.56       77.25      9.15 o 
  -2  14  13      236.06      318.94     17.37 o 
   0  14  13      141.61      169.14     13.85 o 
 -16   0  14        2.55       23.61      9.50 o 
 -14   0  14       55.99       42.70      8.95 o 
 -12   0  14     3893.91     3744.64     61.96 o 
 -10   0  14     1117.35     1129.62     27.87 o 
  -8   0  14     2655.51     2496.21     38.99 o 
  -6   0  14     3944.91     3630.00     50.49 o 
  -4   0  14     1450.36     1413.79     25.37 o 
  -2   0  14     7366.54     7676.58     91.12 o 
   0   0  14       63.23       54.66     11.38 o 
   2   0  14     2241.89     2170.62     45.74 o 
   4   0  14     1215.23     1084.78     30.72 o 
   6   0  14      288.37      306.08     16.53 o 
   8   0  14       61.62       59.55      8.63 o 
  10   0  14      280.62      298.77     17.13 o 
 -17   1  14      926.35      943.39     26.04 o 
 -15   1  14      908.17      851.92     23.56 o 
 -13   1  14     3287.26     3420.45     46.25 o 
 -11   1  14      153.91      151.11      7.96 o 
  -9   1  14     3035.41     2796.66     32.40 o 
  -7   1  14      418.50      424.54      9.57 o 
  -5   1  14    11908.86    12026.20     96.75 o 
  -3   1  14     2887.74     2828.23     28.81 o 
  -1   1  14      102.54      165.25      6.47 o 
   1   1  14     4477.09     4227.75     51.34 o 
   3   1  14     7190.17     7013.29     90.45 o 
   5   1  14      244.67      234.16     10.21 o 
   7   1  14      137.69      166.28      9.29 o 
   9   1  14       49.72      100.08      9.19 o 
  11   1  14     1780.23     1800.72     52.87 o 
 -16   2  14      214.60      287.99     13.55 o 
 -14   2  14        3.28       19.27      5.59 o 
 -12   2  14       12.95       24.04      4.75 o 
 -10   2  14      672.52      680.57     17.53 o 
  -8   2  14      265.44      221.03      7.24 o 
  -6   2  14     1488.45     1301.66     17.76 o 
  -4   2  14     4900.19     4746.95     43.69 o 
  -2   2  14     5914.78     6095.51     59.69 o 
   0   2  14      314.40      263.54      8.45 o 
   2   2  14        6.78        2.96      3.87 o 
   4   2  14     4014.77     3874.67     50.03 o 
   6   2  14     1288.42     1241.23     25.27 o 
   8   2  14      309.32      356.30     14.52 o 
  10   2  14       19.85       61.09      7.31 o 
 -17   3  14       76.28      124.09      8.36 o 
 -15   3  14      142.87      180.82     11.37 o 
 -13   3  14       12.00       28.44      5.08 o 
 -11   3  14       40.32       51.68      5.32 o 
  -9   3  14     2289.13     2326.36     70.44 o 
  -7   3  14     1252.89     1138.88     20.59 o 
  -5   3  14     1443.24     1280.87     17.45 o 
  -3   3  14      366.89      313.02      9.34 o 
  -1   3  14      101.59      118.81      6.43 o 
   1   3  14     3759.31     3519.44     40.16 o 
   3   3  14     1503.31     1515.51     23.48 o 
   5   3  14        5.09        4.57      3.60 o 
   7   3  14      327.24      335.58     12.46 o 
   9   3  14       29.14       42.58      4.97 o 
  11   3  14      928.65     1062.93     38.65 o 
 -16   4  14        7.67       29.79      7.35 o 
 -14   4  14       19.94       54.35      8.32 o 
 -12   4  14      106.24      112.75      8.08 o 
 -10   4  14     1391.03     1148.65     26.72 o 
  -8   4  14     4917.48     4543.26     41.43 o 
  -6   4  14      116.89      113.30      5.63 o 
  -4   4  14       67.68       71.29      5.50 o 
  -2   4  14      519.02      502.65     12.16 o 
   0   4  14     1107.71     1119.64     19.00 o 
   2   4  14      269.37      215.80      8.52 o 
   4   4  14      251.39      223.84      8.96 o 
   6   4  14     1383.15     1286.35     25.60 o 
   8   4  14     1488.14     1426.61     28.25 o 
  10   4  14       10.45       41.43      4.20 o 
 -15   5  14       24.40       80.83      7.33 o 
 -13   5  14     1317.40     1331.25     26.44 o 
 -11   5  14       30.50       22.69      5.14 o 
  -9   5  14       13.08       18.85      3.17 o 
  -7   5  14      593.03      629.57     11.68 o 
  -5   5  14     1082.79     1060.42     18.54 o 
  -3   5  14       64.09       52.39      4.95 o 
  -1   5  14       20.88       22.58      4.10 o 
   1   5  14       37.53       57.24      5.19 o 
   3   5  14     2367.08     2165.75     31.76 o 
   5   5  14       65.73       70.34     13.20 o 
   7   5  14       35.62       51.21      6.55 o 
   9   5  14       56.40       90.34      9.33 o 
 -16   6  14        6.20       49.68     10.68 o 
 -14   6  14       28.18       63.47      6.20 o 
 -12   6  14        0.01       16.15      4.69 o 
 -10   6  14      233.73      199.60     10.04 o 
  -8   6  14     1646.60     1473.05     21.27 o 
  -6   6  14      123.10      107.41      6.08 o 
  -4   6  14     1339.86     1252.15     21.03 o 
  -2   6  14        6.07        7.30      4.47 o 
   0   6  14      452.35      408.80     13.80 o 
   2   6  14       80.51       55.96      6.39 o 
   4   6  14     1572.33     1370.99     27.17 o 
   6   6  14      200.36      206.56     10.34 o 
   8   6  14       45.27       63.76      6.87 o 
  10   6  14       24.12       62.61     10.91 o 
 -15   7  14     1188.23     1288.70     30.35 o 
 -13   7  14     1780.39     1761.51     31.61 o 
 -11   7  14      609.15      570.17     23.67 o 
  -9   7  14       23.28       64.60      5.22 o 
  -7   7  14     3551.27     3292.23     45.84 o 
  -5   7  14     5678.75     5213.42     63.87 o 
  -3   7  14     3207.56     3010.53     43.22 o 
  -1   7  14       46.14       58.23      8.02 o 
   1   7  14     1631.06     1615.06     29.80 o 
   3   7  14     2119.66     1948.14     33.95 o 
   5   7  14       31.80       40.80      5.37 o 
   7   7  14      556.49      552.45     17.15 o 
   9   7  14      501.48      535.09     19.18 o 
 -14   8  14      358.00      475.96     17.56 o 
 -12   8  14      681.69      765.32     27.18 o 
 -10   8  14      129.93      118.47      8.65 o 
  -8   8  14       33.18       31.31      5.41 o 
  -6   8  14      288.73      298.14     12.37 o 
  -4   8  14        0.09        2.05      4.02 o 
  -2   8  14     3356.24     3136.58     45.76 o 
   0   8  14     1359.38     1272.31     26.54 o 
   2   8  14      234.48      236.56     11.45 o 
   4   8  14       50.00       63.65      6.65 o 
   6   8  14      763.28      717.63     24.53 o 
   8   8  14      171.49      230.22     10.06 o 
 -13   9  14     1345.18     1342.74     31.33 o 
 -11   9  14     1948.02     2112.94     79.51 o 
  -9   9  14     1295.89     1343.64     33.95 o 
  -7   9  14     1963.85     1833.30     33.08 o 
  -5   9  14     5513.43     5422.12     68.43 o 
  -3   9  14      770.18      731.18     19.75 o 
  -1   9  14     5085.17     4687.49     62.09 o 
   1   9  14     1716.19     1568.07     30.98 o 
   3   9  14      339.12      320.68     14.74 o 
   5   9  14     1701.18     1552.89     31.84 o 
   7   9  14     1901.21     1899.89     36.56 o 
 -12  10  14      715.93      712.66     26.33 o 
 -10  10  14       25.14       58.20     10.67 o 
  -8  10  14       21.66       32.02      4.91 o 
  -6  10  14        8.38       11.42      6.87 o 
  -4  10  14       14.44       38.34      6.74 o 
  -2  10  14      280.83      234.65     11.93 o 
   0  10  14      372.01      400.97     15.17 o 
   2  10  14       12.16       21.49      4.38 o 
   4  10  14       39.90      102.73      8.01 o 
   6  10  14      356.30      422.26     15.15 o 
 -11  11  14      926.68      985.09     31.38 o 
  -9  11  14      141.93      148.67     10.91 o 
  -7  11  14      806.18      720.63     20.32 o 
  -5  11  14      106.20      130.05     11.24 o 
  -3  11  14      153.34      172.40     10.73 o 
  -1  11  14       59.94       70.61      9.99 o 
   1  11  14       56.87       66.60      6.77 o 
   3  11  14      167.20      243.56     11.46 o 
   5  11  14       18.90       67.20      5.64 o 
 -10  12  14       60.21      102.73     16.65 o 
  -8  12  14      272.08      292.80     18.99 o 
  -6  12  14       34.09       65.28      6.59 o 
  -4  12  14        5.71       23.42      8.67 o 
  -2  12  14      698.34      690.11     20.81 o 
   0  12  14       86.90      152.65     10.39 o 
   2  12  14       12.66       47.88      5.38 o 
   4  12  14     1055.42     1098.45     35.17 o 
  -7  13  14      383.49      461.13     24.50 o 
  -5  13  14        9.89       21.84      7.71 o 
  -3  13  14       22.66       45.26     11.61 o 
  -1  13  14      153.12      181.30     10.39 o 
   1  13  14      104.15      167.08     11.10 o 
 -17   1  15      248.36      329.96     14.06 o 
 -15   1  15       55.10      101.36     13.31 o 
 -13   1  15       25.31       35.19      5.24 o 
 -11   1  15      239.85      238.20      9.50 o 
  -9   1  15        1.64       19.57      4.89 o 
  -7   1  15        4.42        6.71      2.96 o 
  -5   1  15      519.49      464.15      9.82 o 
  -3   1  15     1565.76     1567.81     22.15 o 
  -1   1  15      243.97      225.72      9.52 o 
   1   1  15      125.84      141.69      8.33 o 
   3   1  15      473.70      419.04     13.47 o 
   5   1  15      101.99      116.09      8.14 o 
   7   1  15      279.25      281.64     11.74 o 
   9   1  15       13.95       38.48      4.63 o 
 -16   2  15      751.73      743.91     22.36 o 
 -14   2  15     3061.41     2847.90     42.51 o 
 -12   2  15      204.72      214.75      9.21 o 
 -10   2  15       60.10       34.16      4.89 o 
  -8   2  15      265.21      312.49      8.58 o 
  -6   2  15    26016.29    26318.16    200.90 o 
  -4   2  15     1771.17     1779.17     24.65 o 
  -2   2  15     2245.33     2325.11     29.36 o 
   0   2  15       54.15       85.31      5.17 o 
   2   2  15     1803.88     1678.38     28.47 o 
   4   2  15      170.64      176.56      9.65 o 
   6   2  15       24.56       20.14      4.63 o 
   8   2  15       66.90       94.32      7.50 o 
  10   2  15      284.75      361.00     13.06 o 
 -15   3  15      106.84      168.21     10.39 o 
 -13   3  15      344.72      303.48     12.15 o 
 -11   3  15      113.66      122.03      8.22 o 
  -9   3  15       52.95       70.21      5.13 o 
  -7   3  15      577.91      609.90     12.08 o 
  -5   3  15      628.87      610.43     13.62 o 
  -3   3  15      238.26      249.94      8.62 o 
  -1   3  15       58.40       65.89      5.36 o 
   1   3  15      263.76      242.37      8.72 o 
   3   3  15       75.62       67.71      6.58 o 
   5   3  15      587.70      567.55     16.21 o 
   7   3  15        1.13       20.13      3.90 o 
   9   3  15      101.40      150.54      8.91 o 
 -16   4  15      208.01      259.94     12.42 o 
 -14   4  15     1639.75     1553.02     29.69 o 
 -12   4  15      538.77      613.84     16.91 o 
 -10   4  15       89.54      120.46      7.33 o 
  -8   4  15      257.92      278.77     10.25 o 
  -6   4  15     4769.46     4460.60     48.68 o 
  -4   4  15     1196.95     1140.74     23.57 o 
  -2   4  15      604.12      616.91     13.75 o 
   0   4  15      951.09      822.31     16.29 o 
   2   4  15     2069.53     1915.34     27.67 o 
   4   4  15     3987.87     3756.62     50.60 o 
   6   4  15     1764.88     1799.99     32.06 o 
   8   4  15     1088.00     1053.48     25.19 o 
  10   4  15      434.41      548.65     18.97 o 
 -15   5  15      544.43      597.58     19.35 o 
 -13   5  15        0.14       15.45      5.26 o 
 -11   5  15      176.03      141.53     13.00 o 
  -9   5  15       66.43       96.77      5.59 o 
  -7   5  15      126.29       92.56      6.00 o 
  -5   5  15       66.30       74.39      5.85 o 
  -3   5  15      788.00      740.13     15.37 o 
  -1   5  15       94.38      127.30      8.45 o 
   1   5  15      235.27      216.56      8.77 o 
   3   5  15      152.14      163.36     11.14 o 
   5   5  15      613.49      575.01     25.25 o 
   7   5  15       13.56       39.64      5.72 o 
   9   5  15        1.22       42.76      9.97 o 
 -14   6  15     1610.85     1517.67     31.64 o 
 -12   6  15     4009.42     4074.16     54.94 o 
 -10   6  15      522.79      487.26     15.09 o 
  -8   6  15      338.50      384.37     10.83 o 
  -6   6  15     2758.75     2711.65     39.85 o 
  -4   6  15     2432.34     2296.43     35.72 o 
  -2   6  15      628.89      549.41     15.86 o 
   0   6  15      794.77      672.51     17.87 o 
   2   6  15     1560.33     1473.33     28.02 o 
   4   6  15      159.97      165.04      9.36 o 
   6   6  15      624.89      638.17     21.29 o 
   8   6  15        9.08       35.71      5.72 o 
 -15   7  15      299.38      393.62     18.89 o 
 -13   7  15       91.42      144.72     11.24 o 
 -11   7  15       19.01       46.29      5.49 o 
  -9   7  15       79.39      100.93      7.40 o 
  -7   7  15      808.94      761.71     19.10 o 
  -5   7  15      283.73      236.59     11.19 o 
  -3   7  15       67.58       66.23      8.08 o 
  -1   7  15       51.49       30.10      5.57 o 
   1   7  15     5341.47     5167.00     65.40 o 
   3   7  15      193.86      183.83     10.10 o 
   5   7  15       56.62       74.65      6.85 o 
   7   7  15        8.18       52.22      8.33 o 
 -14   8  15       19.21       45.87      9.71 o 
 -12   8  15     1080.32     1066.51     32.63 o 
 -10   8  15      118.56      146.28     13.76 o 
  -8   8  15       35.59       49.37      6.12 o 
  -6   8  15        6.54       13.11      4.33 o 
  -4   8  15      236.09      249.79     11.68 o 
  -2   8  15       42.61       53.83      6.77 o 
   0   8  15      619.36      536.47     16.88 o 
   2   8  15     2059.11     1874.93     34.19 o 
   4   8  15       26.67       39.07      5.07 o 
   6   8  15      228.70      286.82     12.12 o 
   8   8  15        6.03       65.20      9.62 o 
 -13   9  15      347.71      390.90     19.78 o 
 -11   9  15      223.89      294.25     17.26 o 
  -9   9  15      412.17      414.05     17.42 o 
  -7   9  15      391.25      360.35     13.83 o 
  -5   9  15      115.12      170.50     10.40 o 
  -3   9  15        1.34       13.31      7.36 o 
  -1   9  15      643.29      664.88     19.36 o 
   1   9  15      156.24      182.22     15.74 o 
   3   9  15      759.74      678.54     19.86 o 
   5   9  15      240.16      285.22     13.51 o 
   7   9  15      190.36      229.44     10.06 o 
 -12  10  15        2.07       24.90     21.23 o 
 -10  10  15      474.89      531.01     25.20 o 
  -8  10  15      374.04      352.68     13.71 o 
  -6  10  15      819.75      864.10     24.14 o 
  -4  10  15       36.38       31.39      8.19 o 
  -2  10  15      281.68      296.37     14.96 o 
   0  10  15      705.50      758.75     23.93 o 
   2  10  15      400.26      440.03     15.79 o 
   4  10  15       40.50       74.96      6.69 o 
   6  10  15     3646.28     3446.42     54.67 o 
 -11  11  15       23.62       56.52     11.26 o 
  -9  11  15      326.78      368.20     18.19 o 
  -7  11  15      156.48      215.03     11.12 o 
  -5  11  15        5.39       27.24      5.80 o 
  -3  11  15       18.88       41.65      5.96 o 
  -1  11  15       56.67       81.17      9.28 o 
   1  11  15       80.72      118.52      8.59 o 
   3  11  15      260.89      303.44     12.74 o 
  -8  12  15      530.86      527.52     20.65 o 
  -6  12  15      545.11      556.18     20.07 o 
  -4  12  15      361.42      365.25     14.67 o 
  -2  12  15      497.10      482.36     17.31 o 
   0  12  15      551.10      601.16     19.62 o 
   2  12  15      709.31      762.60     21.98 o 
  -5  13  15        0.36       28.80      7.23 o 
  -3  13  15       85.87      171.05     16.95 o 
  -1  13  15      812.94      942.98     25.37 o 
 -16   0  16      671.95      761.12     32.26 o 
 -14   0  16       47.55      100.88     11.66 o 
 -12   0  16      258.46      275.37     14.41 o 
 -10   0  16     1745.98      748.87     42.69 o 
  -8   0  16      228.52      236.28     10.69 o 
  -6   0  16     2788.72     2837.67     59.92 o 
  -4   0  16     2242.38     2302.67     47.74 o 
  -2   0  16     1685.06     1641.97     38.68 o 
   0   0  16      435.81      385.39     47.14 o 
   2   0  16      544.38      499.57     20.99 o 
   4   0  16      137.07      146.26     12.89 o 
   6   0  16       73.16       91.10     10.76 o 
   8   0  16      199.64      257.09     16.11 o 
  10   0  16        2.29       31.19     10.79 o 
 -15   1  16     3058.23     3079.53     51.15 o 
 -13   1  16     1164.89     1025.82     20.61 o 
 -11   1  16     2106.04     1902.64     28.14 o 
  -9   1  16     1629.32     1631.86     26.46 o 
  -7   1  16       13.91       11.53      4.17 o 
  -5   1  16     6608.63     6604.86     65.01 o 
  -3   1  16     6235.48     6024.82    132.87 o 
  -1   1  16     4326.19     4147.25     51.91 o 
   1   1  16     9088.82     8794.01    206.82 o 
   3   1  16     3981.07     3632.67     48.81 o 
   5   1  16      447.79      505.32     15.58 o 
   7   1  16      565.93      588.67     17.53 o 
   9   1  16      619.16      785.14     20.93 o 
 -16   2  16      359.79      435.63     19.77 o 
 -14   2  16       29.66       68.49      6.36 o 
 -12   2  16        2.12        8.91      5.61 o 
 -10   2  16      481.84      330.79     11.23 o 
  -8   2  16        7.49       14.70      3.70 o 
  -6   2  16     1191.48     1232.02     20.37 o 
  -4   2  16      968.49      905.90     16.75 o 
  -2   2  16      860.48      846.63     15.96 o 
   0   2  16        0.46        1.25      3.94 o 
   2   2  16      340.95      319.49     13.74 o 
   4   2  16     1063.30      980.39     21.95 o 
   6   2  16      175.13      175.93      9.99 o 
   8   2  16        0.37       29.14      4.82 o 
  10   2  16        6.69       70.37     10.15 o 
 -15   3  16      728.19      712.90     21.54 o 
 -13   3  16       70.85       81.89      6.92 o 
 -11   3  16      337.90      407.65     13.81 o 
  -9   3  16     1439.47     1261.78     22.14 o 
  -7   3  16     3942.10     3549.60     41.31 o 
  -5   3  16     4168.21     3973.00     44.57 o 
  -3   3  16       76.01       57.23      5.34 o 
  -1   3  16       65.74       43.30      4.70 o 
   1   3  16     2624.33     2536.43     37.82 o 
   3   3  16     1227.36     1139.94     26.13 o 
   5   3  16      635.51      635.34     17.67 o 
   7   3  16      273.66      312.17     16.62 o 
   9   3  16     1474.42     1453.60     29.99 o 
 -16   4  16      226.34      314.65     13.83 o 
 -14   4  16      510.42      511.45     16.11 o 
 -12   4  16        4.68       17.75      6.27 o 
 -10   4  16      762.95      800.38     17.68 o 
  -8   4  16     2166.15     2112.61     67.00 o 
  -6   4  16      980.82      954.87     18.19 o 
  -4   4  16     4955.36     4761.11     51.57 o 
  -2   4  16      265.53      281.31      9.73 o 
   0   4  16      159.76      160.45      7.97 o 
   2   4  16        4.36        7.23      3.84 o 
   4   4  16       28.87       39.57     10.71 o 
   6   4  16      287.98      281.91     14.93 o 
   8   4  16       37.64       56.74      6.58 o 
 -15   5  16      273.54      335.01     13.80 o 
 -13   5  16       31.00       64.60      7.84 o 
 -11   5  16       25.62       36.70      4.85 o 
  -9   5  16      850.94      803.87     15.38 o 
  -7   5  16       16.49       10.97      4.55 o 
  -5   5  16     4657.13     4358.19     75.04 o 
  -3   5  16      687.30      678.55     16.14 o 
  -1   5  16      242.02      228.00      8.87 o 
   1   5  16       25.37       25.95      4.99 o 
   3   5  16      174.86      166.24     11.58 o 
   5   5  16      150.81      165.37     11.74 o 
   7   5  16     1121.06      968.56     27.25 o 
   9   5  16       36.48       89.41     12.12 o 
 -14   6  16      136.34      195.60      9.76 o 
 -12   6  16      370.70      430.30     14.41 o 
 -10   6  16      474.90      452.89     17.97 o 
  -8   6  16      184.24      158.91     10.02 o 
  -6   6  16      677.04      631.92     17.18 o 
  -4   6  16     2700.40     2609.21     39.50 o 
  -2   6  16      186.57      198.81     10.21 o 
   0   6  16     1049.95     1037.25     23.05 o 
   2   6  16     1285.81     1265.11     26.17 o 
   4   6  16        0.70       11.63      5.83 o 
   6   6  16       70.39       93.50      8.33 o 
   8   6  16      285.80      308.67     13.73 o 
 -13   7  16      252.44      272.96     12.88 o 
 -11   7  16     1488.86     1596.10     47.24 o 
  -9   7  16      261.78      318.86     12.19 o 
  -7   7  16     1340.27     1236.11     25.46 o 
  -5   7  16        1.62        9.91      4.35 o 
  -3   7  16     2933.14     2771.15     42.12 o 
  -1   7  16      669.31      680.01     18.71 o 
   1   7  16      207.54      238.23     21.43 o 
   3   7  16     1070.92     1021.00     23.90 o 
   5   7  16      790.65      814.94     24.98 o 
   7   7  16     1081.12     1091.94     29.92 o 
 -12   8  16      237.08      269.88     16.99 o 
 -10   8  16      279.27      327.08     19.38 o 
  -8   8  16     1057.91     1041.37     23.85 o 
  -6   8  16        4.93       25.05      5.29 o 
  -4   8  16      197.91      206.84     11.28 o 
  -2   8  16      425.06      349.22     13.69 o 
   0   8  16      140.70      195.33     10.90 o 
   2   8  16      508.91      469.50     15.99 o 
   4   8  16      195.86      229.10     11.39 o 
   6   8  16       17.06       52.29      5.65 o 
 -13   9  16     1790.77     1782.84     45.10 o 
 -11   9  16     1392.58     1415.54     45.27 o 
  -9   9  16      856.36      898.97     35.82 o 
  -7   9  16     1772.17     1673.90     32.23 o 
  -5   9  16     4965.81     4580.39     62.04 o 
  -3   9  16      228.89      223.14     11.41 o 
  -1   9  16      319.21      291.87     13.05 o 
   1   9  16      201.27      204.93     10.91 o 
   3   9  16     3259.80     3169.92     49.91 o 
   5   9  16      168.48      209.36     10.28 o 
 -10  10  16       56.45       92.66     13.25 o 
  -8  10  16     1050.93     1137.60     26.19 o 
  -6  10  16      513.01      491.41     16.84 o 
  -4  10  16      182.38      173.35     10.87 o 
  -2  10  16       64.17       78.49     10.22 o 
   0  10  16      388.33      346.49     14.48 o 
   2  10  16      487.54      499.66     16.95 o 
   4  10  16      144.74      198.24     10.29 o 
  -9  11  16     1053.09     1152.62     31.70 o 
  -7  11  16      698.64      817.87     22.36 o 
  -5  11  16      598.26      599.49     19.10 o 
  -3  11  16      952.61      931.06     26.27 o 
  -1  11  16        1.06        8.62      9.99 o 
   1  11  16      374.46      400.88     15.16 o 
   3  11  16      651.34      709.27     21.00 o 
  -8  12  16      430.76      490.89     16.62 o 
  -6  12  16        0.15       41.58      7.20 o 
  -4  12  16        0.98       41.72      5.38 o 
  -2  12  16      867.18      881.17     24.22 o 
   0  12  16      239.73      267.72     12.93 o 
 -15   1  17      201.69      315.12     13.93 o 
 -13   1  17      402.26      402.01     12.52 o 
 -11   1  17      446.85      468.95     15.12 o 
  -9   1  17      673.25      664.16     12.97 o 
  -7   1  17      118.69      110.61      6.63 o 
  -5   1  17     2319.68     2220.34     32.69 o 
  -3   1  17     4750.12     4792.44     74.92 o 
  -1   1  17        4.80       15.52      5.01 o 
   1   1  17      818.90      856.57     19.97 o 
   3   1  17       42.79       58.69      6.41 o 
   5   1  17      112.57      125.38      8.70 o 
   7   1  17       44.79       65.29      6.41 o 
   9   1  17        0.33       42.75      5.15 o 
 -16   2  17      789.92      816.53     23.61 o 
 -14   2  17      227.75      282.72     11.93 o 
 -12   2  17      550.47      531.59     14.23 o 
 -10   2  17      654.51      562.19     14.75 o 
  -8   2  17      517.11      495.11     14.42 o 
  -6   2  17       55.30       61.55      6.06 o 
  -4   2  17      956.63      956.49     17.67 o 
  -2   2  17      140.90      138.63      8.73 o 
   0   2  17      617.82      602.43     16.48 o 
   2   2  17      925.33      866.77     20.45 o 
   4   2  17      883.36      811.99     20.27 o 
   6   2  17      548.87      493.62     15.89 o 
   8   2  17      143.74      193.95      9.69 o 
 -15   3  17      471.16      503.91     15.87 o 
 -13   3  17      380.72      346.41     12.73 o 
 -11   3  17     1290.40     1206.94     23.21 o 
  -9   3  17      560.67      617.75     16.01 o 
  -7   3  17     1002.46      825.33     16.76 o 
  -5   3  17      147.20      131.12      7.37 o 
  -3   3  17     2845.57     2773.09     35.11 o 
  -1   3  17      356.15      362.40     12.84 o 
   1   3  17     3053.50     2923.86     42.53 o 
   3   3  17      144.90      149.17     14.05 o 
   5   3  17        2.55       16.21      4.38 o 
   7   3  17      184.34      217.57     10.36 o 
   9   3  17      301.37      391.36     13.84 o 
 -14   4  17      763.65      739.49     19.67 o 
 -12   4  17      271.45      241.19     10.90 o 
 -10   4  17      559.82      515.13     18.75 o 
  -8   4  17      108.47       72.16      5.73 o 
  -6   4  17     3519.43     3356.73     77.79 o 
  -4   4  17     4793.78     4577.25     50.90 o 
  -2   4  17      681.01      673.89     15.15 o 
   0   4  17      419.77      394.05     13.41 o 
   2   4  17     2025.24     1866.35     32.37 o 
   4   4  17      429.17      430.78     22.04 o 
   6   4  17      580.13      619.38     21.18 o 
   8   4  17      562.82      601.92     20.79 o 
 -15   5  17     2674.20     2817.02     44.39 o 
 -13   5  17       24.60       44.45      5.03 o 
 -11   5  17      279.13      282.17     14.45 o 
  -9   5  17      690.47      710.97     17.70 o 
  -7   5  17     2017.07     1866.61     31.53 o 
  -5   5  17        2.55       11.18      4.57 o 
  -3   5  17       42.41       49.70      5.10 o 
  -1   5  17      246.17      223.06     10.39 o 
   1   5  17      610.60      547.08     19.65 o 
   3   5  17      118.28      124.69     10.62 o 
   5   5  17       10.47       22.85      5.47 o 
   7   5  17       30.74       52.77      6.11 o 
 -14   6  17      430.71      448.25     14.80 o 
 -12   6  17       14.33       23.69      7.97 o 
 -10   6  17        0.36       12.09      5.06 o 
  -8   6  17      147.87      205.44     10.45 o 
  -6   6  17     1661.45     1560.69     28.87 o 
  -4   6  17      234.42      240.06     11.30 o 
  -2   6  17        1.31        6.90      4.22 o 
   0   6  17     2306.59     2243.66     37.11 o 
   2   6  17     2248.98     2069.10     42.04 o 
   4   6  17        7.70       25.30      5.19 o 
   6   6  17      745.37      752.61     23.91 o 
 -13   7  17       73.17      112.23     11.59 o 
 -11   7  17      141.33      163.87     14.62 o 
  -9   7  17     4304.80     4462.47     70.27 o 
  -7   7  17     2067.75     1973.30     34.34 o 
  -5   7  17      181.55      196.26     11.71 o 
  -3   7  17       45.96       54.47      9.43 o 
  -1   7  17       59.21       63.34      8.53 o 
   1   7  17       15.87       28.70      5.08 o 
   3   7  17      284.23      251.09     13.95 o 
   5   7  17      490.31      481.60     18.94 o 
   7   7  17      124.92      176.27     10.04 o 
 -12   8  17      360.43      416.77     30.72 o 
 -10   8  17      180.00      226.16     16.33 o 
  -8   8  17       39.80       59.91      6.67 o 
  -6   8  17        0.03        9.85      3.66 o 
  -4   8  17      133.23      155.27     10.06 o 
  -2   8  17        0.07       20.26      5.25 o 
   0   8  17       47.90       68.97      8.09 o 
   2   8  17      115.90      177.65     10.87 o 
   4   8  17      408.86      418.46     17.74 o 
   6   8  17       92.46      140.28      9.84 o 
 -11   9  17      138.85      243.44     19.35 o 
  -9   9  17      349.98      399.91     17.04 o 
  -7   9  17       42.33       77.77      7.44 o 
  -5   9  17       63.12       95.40      8.26 o 
  -3   9  17      614.50      634.32     19.22 o 
  -1   9  17        4.03       17.70      4.81 o 
   1   9  17      109.68      146.62      9.39 o 
   3   9  17        0.61       38.99      4.64 o 
   5   9  17       19.56       44.66      5.72 o 
 -10  10  17     1229.15     1351.27     44.11 o 
  -8  10  17      505.42      565.15     17.98 o 
  -6  10  17     1039.93      981.28     24.72 o 
  -4  10  17      315.09      309.92     13.55 o 
  -2  10  17      671.23      685.22     20.55 o 
   0  10  17      219.22      269.06     13.88 o 
   2  10  17      536.24      541.15     17.65 o 
   4  10  17        0.30       29.56     14.54 o 
  -9  11  17      117.01      206.27     26.84 o 
  -7  11  17      730.75      841.94     23.02 o 
  -5  11  17       81.91      101.66     13.41 o 
  -3  11  17      680.88      717.23     21.39 o 
  -1  11  17      199.37      230.04     11.83 o 
   1  11  17       49.07       94.54      7.39 o 
  -6  12  17     2540.12     2588.11     45.72 o 
  -4  12  17      583.49      673.17     20.85 o 
  -2  12  17      496.86      552.75     18.90 o 
 -16   0  18      981.06     1005.17     37.71 o 
 -14   0  18      712.29      722.13     24.90 o 
 -12   0  18     1825.54     1853.90     40.87 o 
 -10   0  18      777.27      760.54     29.08 o 
  -8   0  18     6069.94     6086.06     80.65 o 
  -6   0  18     2815.78     2900.16     58.13 o 
  -4   0  18        0.32       15.29      6.72 o 
  -2   0  18     2882.36     2785.70     99.56 o 
   0   0  18     5886.83     5832.86     99.05 o 
   2   0  18     3961.65     3918.18     75.07 o 
   4   0  18     2480.30     2290.47     53.85 o 
   6   0  18      873.89      795.27     29.60 o 
   8   0  18      955.51     1039.59     35.26 o 
 -15   1  18     3825.94     3885.78     56.71 o 
 -13   1  18      485.29      461.07     13.52 o 
 -11   1  18     1525.55     1512.34     47.77 o 
  -9   1  18        1.23       23.43      3.93 o 
  -7   1  18     2241.08     1822.18     76.76 o 
  -5   1  18     1758.08     1719.38     29.34 o 
  -3   1  18     1692.80     1642.69     28.78 o 
  -1   1  18      429.13      423.96     14.11 o 
   1   1  18       13.07       23.53      5.25 o 
   3   1  18     2949.77     2777.37     42.43 o 
   5   1  18      817.51      782.41     24.85 o 
   7   1  18      150.73      160.01     12.92 o 
 -14   2  18      891.91      899.88     21.72 o 
 -12   2  18     1267.56     1363.05     24.11 o 
 -10   2  18      656.75      574.97     16.61 o 
  -8   2  18     5062.94     5046.97     54.83 o 
  -6   2  18      160.74      202.00      8.62 o 
  -4   2  18       72.18       65.62      6.95 o 
  -2   2  18        7.83        9.50      4.76 o 
   0   2  18     1315.60     1239.32     32.46 o 
   2   2  18     1794.78     1654.37     30.45 o 
   4   2  18     1931.03     1861.71     33.49 o 
   6   2  18       23.43       55.06      5.76 o 
   8   2  18      418.02      534.01     17.14 o 
 -15   3  18      194.25      272.91     11.08 o 
 -13   3  18      221.01      237.61     14.45 o 
 -11   3  18       11.81       25.22      4.80 o 
  -9   3  18       10.71       35.43      6.23 o 
  -7   3  18      954.74      881.96     17.83 o 
  -5   3  18      103.39      118.04      7.19 o 
  -3   3  18     5408.04     5243.69     64.04 o 
  -1   3  18     3020.14     2643.45     76.57 o 
   1   3  18     1066.83     1010.33     31.80 o 
   3   3  18     1180.52     1071.39     24.05 o 
   5   3  18     1320.33     1297.73     27.53 o 
   7   3  18      170.81      203.88      9.97 o 
 -14   4  18       28.07       73.77      9.51 o 
 -12   4  18       61.93       98.48      9.08 o 
 -10   4  18        3.05       24.31      4.68 o 
  -8   4  18       87.94      150.94      8.03 o 
  -6   4  18     2764.43     2471.72     59.67 o 
  -4   4  18     1549.50     1455.74     24.05 o 
  -2   4  18     2526.10     2453.43     51.83 o 
   0   4  18        3.74       10.03      4.38 o 
   2   4  18       54.76       60.94     10.89 o 
   4   4  18      451.47      431.28     17.64 o 
   6   4  18      433.38      456.53     19.10 o 
 -13   5  18       73.41       82.25      8.56 o 
 -11   5  18     1051.79     1019.99     24.61 o 
  -9   5  18        0.22       25.36      3.65 o 
  -7   5  18      291.26      297.12     10.44 o 
  -5   5  18      343.77      366.45     12.82 o 
  -3   5  18      234.16      267.74     11.27 o 
  -1   5  18      932.38      778.27     23.49 o 
   1   5  18      134.63      112.36     10.45 o 
   3   5  18      405.76      402.54     17.20 o 
   5   5  18      521.05      510.12     19.50 o 
   7   5  18        1.54       37.80      7.51 o 
 -14   6  18        0.70       13.89      9.37 o 
 -12   6  18       86.82      137.99     24.63 o 
 -10   6  18        3.15       16.82      5.51 o 
  -8   6  18       98.64      184.46     10.14 o 
  -6   6  18      214.07      214.45     10.84 o 
  -4   6  18        0.74        4.17      4.66 o 
  -2   6  18     1601.63     1421.65     38.35 o 
   0   6  18     1568.13     1427.56     33.93 o 
   2   6  18       93.53      101.91      9.61 o 
   4   6  18      253.21      285.55     14.22 o 
   6   6  18       23.96       66.89      8.41 o 
 -13   7  18      682.02      824.56     30.00 o 
 -11   7  18      176.48      241.90     37.99 o 
  -9   7  18      299.59      358.97     16.01 o 
  -7   7  18      179.09      207.96     11.12 o 
  -5   7  18      594.08      587.11     21.87 o 
  -3   7  18     1507.56     1490.39     29.66 o 
  -1   7  18     1235.67     1130.13     43.30 o 
   1   7  18       82.63      118.93     10.94 o 
   3   7  18     1028.16     1014.89     46.61 o 
   5   7  18     1888.23     1925.13     42.59 o 
 -12   8  18        0.18       60.28     10.79 o 
 -10   8  18      170.02      207.36     16.02 o 
  -8   8  18     3307.00     3422.33     50.74 o 
  -6   8  18      643.50      683.55     19.61 o 
  -4   8  18     1138.05     1101.65     25.55 o 
  -2   8  18     1792.71     1677.12     32.79 o 
   0   8  18     2458.82     2302.63     40.11 o 
   2   8  18      241.62      287.28     14.41 o 
   4   8  18       20.60       44.61      5.01 o 
 -11   9  18        8.63       67.77      8.21 o 
  -9   9  18      419.05      588.17     22.90 o 
  -7   9  18      801.23      864.89     22.66 o 
  -5   9  18      174.59      223.40     11.76 o 
  -3   9  18      289.14      283.25     12.99 o 
  -1   9  18      367.24      372.83     14.87 o 
   1   9  18      847.22      878.26     23.70 o 
   3   9  18      115.34      181.56     12.21 o 
 -10  10  18       90.23      157.79     21.23 o 
  -8  10  18     1170.48     1139.30     27.00 o 
  -6  10  18     1038.46     1083.50     26.48 o 
  -4  10  18      196.49      260.38     12.61 o 
  -2  10  18      698.66      598.91     19.20 o 
   0  10  18      784.82      758.30     22.05 o 
   2  10  18        1.84       35.83      4.56 o 
  -7  11  18        4.68       41.14      9.37 o 
  -5  11  18      118.17      175.78     13.91 o 
  -3  11  18      147.49      223.95     11.46 o 
  -1  11  18       16.75       47.22     13.45 o 
 -15   1  19      526.60      631.06     17.98 o 
 -13   1  19      512.55      554.10     15.01 o 
 -11   1  19       63.02       95.33      9.98 o 
  -9   1  19      797.85      759.42     18.84 o 
  -7   1  19       70.24       77.04      7.46 o 
  -5   1  19       94.85      122.88      8.69 o 
  -3   1  19      780.70      767.02     19.76 o 
  -1   1  19     1126.84     1104.60     23.89 o 
   1   1  19      745.12      719.31     19.37 o 
   3   1  19       22.50       34.90      5.74 o 
   5   1  19       78.04       96.07      7.68 o 
   7   1  19      292.77      323.96     13.13 o 
 -14   2  19       64.78      143.11      9.42 o 
 -12   2  19      583.50      549.22     20.42 o 
 -10   2  19      363.70      373.22     19.50 o 
  -8   2  19      169.75      168.32      8.10 o 
  -6   2  19      324.85      323.35     12.59 o 
  -4   2  19     9288.44     9370.94    102.06 o 
  -2   2  19       54.93       75.96      7.51 o 
   0   2  19      758.86      755.39     19.72 o 
   2   2  19        1.29       12.44      4.16 o 
   4   2  19      175.30      187.96     10.56 o 
   6   2  19       15.42       54.24      5.66 o 
 -15   3  19     1051.77     1145.02     25.49 o 
 -13   3  19      437.54      464.67     15.48 o 
 -11   3  19      521.74      599.55     18.67 o 
  -9   3  19     2017.89     1964.24     33.98 o 
  -7   3  19     2214.44     2129.37     30.77 o 
  -5   3  19     1350.18     1346.66     26.39 o 
  -3   3  19      564.47      593.10     17.30 o 
  -1   3  19     2503.50     2415.48     38.69 o 
   1   3  19      553.01      532.56     24.41 o 
   3   3  19       92.30      120.58      8.80 o 
   5   3  19      244.42      265.95     12.53 o 
   7   3  19      329.30      400.28     17.00 o 
 -14   4  19      134.51      195.04     11.84 o 
 -12   4  19       12.35       56.52      5.86 o 
 -10   4  19        9.17       21.07      4.43 o 
  -8   4  19        5.22        7.99      3.24 o 
  -6   4  19      683.86      654.44     18.16 o 
  -4   4  19     1553.06     1477.42     28.25 o 
  -2   4  19      357.51      366.28     13.77 o 
   0   4  19      112.44      139.78      9.55 o 
   2   4  19     1187.57     1125.24     29.73 o 
   4   4  19      608.03      595.50     21.18 o 
   6   4  19      711.41      653.55     31.49 o 
 -13   5  19      155.20      199.20     11.81 o 
 -11   5  19        3.90       25.38      3.73 o 
  -9   5  19      786.46      689.48     16.72 o 
  -7   5  19     1448.72     1484.53     25.32 o 
  -5   5  19      222.10      196.06     12.42 o 
  -3   5  19      492.37      482.26     18.50 o 
  -1   5  19     1241.36     1080.37     28.72 o 
   1   5  19      535.00      474.73     27.47 o 
   3   5  19     1982.84     1914.24     41.23 o 
   5   5  19      392.51      429.55     18.02 o 
 -12   6  19       20.42       47.14     11.02 o 
 -10   6  19      255.14      318.38     18.66 o 
  -8   6  19        3.10       29.15      4.58 o 
  -6   6  19        2.23       16.48      4.08 o 
  -4   6  19        1.24       17.17      6.53 o 
  -2   6  19      215.18      224.02     14.21 o 
   0   6  19      351.79      344.26     16.57 o 
   2   6  19       17.40       44.28      6.62 o 
   4   6  19      948.37      898.94     27.17 o 
 -11   7  19       14.07       47.24      6.70 o 
  -9   7  19      534.83      550.82     20.01 o 
  -7   7  19      279.01      286.96     12.34 o 
  -5   7  19      414.48      390.74     14.47 o 
  -3   7  19        0.36        1.96      6.80 o 
  -1   7  19      475.20      468.47     28.23 o 
   1   7  19      154.00      176.36     12.35 o 
   3   7  19     1623.04     1601.92     38.40 o 
   5   7  19        1.29       54.47      6.37 o 
 -12   8  19      223.64      323.19     19.40 o 
 -10   8  19        4.63       56.73      7.41 o 
  -8   8  19       46.50       77.37      7.07 o 
  -6   8  19      305.13      279.09     12.49 o 
  -4   8  19       37.53       53.55      8.35 o 
  -2   8  19      631.03      575.55     18.39 o 
   0   8  19       36.32       63.42      7.21 o 
   2   8  19      555.15      556.26     20.89 o 
   4   8  19     1106.96      960.26     28.83 o 
  -9   9  19        7.95       62.15     11.02 o 
  -7   9  19        2.86       31.45      6.81 o 
  -5   9  19        3.12       32.03      5.42 o 
  -3   9  19      687.62      643.31     19.78 o 
  -1   9  19      299.57      291.89     12.95 o 
   1   9  19      120.64      193.69     22.82 o 
  -8  10  19       53.22       90.62     11.21 o 
  -6  10  19       22.65       56.10      6.74 o 
  -4  10  19       13.93       44.87      8.09 o 
  -2  10  19       78.73      111.12     11.81 o 
   0  10  19        0.15       19.29     12.84 o 
  -5  11  19     1466.63     1499.21     33.00 o 
  -3  11  19     1746.65     1727.33     36.20 o 
 -14   0  20     1318.57     1343.31     35.63 o 
 -12   0  20     7083.90     7445.70    106.78 o 
 -10   0  20     3167.13     3146.77    102.49 o 
  -8   0  20     6874.56     7131.33    116.94 o 
  -6   0  20     3093.15     3044.62     63.01 o 
  -4   0  20     3577.94     3506.46     77.05 o 
  -2   0  20        3.99        1.91      6.41 o 
   0   0  20     2473.76     2379.60     55.35 o 
   2   0  20     1375.20     1366.97     40.10 o 
   4   0  20        7.10       33.68     10.20 o 
   6   0  20     1686.49     1661.99     47.36 o 
 -13   1  20      165.46      225.47     10.76 o 
 -11   1  20      242.48      329.41     18.06 o 
  -9   1  20      273.22      300.53     20.22 o 
  -7   1  20      215.60      202.90     10.61 o 
  -5   1  20      890.61      920.16     21.66 o 
  -3   1  20        8.24       13.80      5.30 o 
  -1   1  20       26.65       55.22      7.02 o 
   1   1  20      265.83      254.24     11.99 o 
   3   1  20       99.24      123.93      9.05 o 
   5   1  20      208.79      236.16     11.33 o 
 -14   2  20      846.49      846.10     21.77 o 
 -12   2  20      283.29      311.62     13.73 o 
 -10   2  20     1187.96     1051.07    107.44 o 
  -8   2  20     1373.86     1413.36     27.49 o 
  -6   2  20     1297.81     1268.18     27.73 o 
  -4   2  20      583.69      555.38     16.76 o 
  -2   2  20      665.75      653.10     18.55 o 
   0   2  20     7486.50     7392.55     86.87 o 
   2   2  20     1617.49     1626.73     31.55 o 
   4   2  20       59.03       95.29      7.96 o 
   6   2  20     1638.23     1536.45     32.07 o 
 -13   3  20     1185.21     1210.44     26.42 o 
 -11   3  20      173.11      220.99     11.24 o 
  -9   3  20       40.60       63.98      9.28 o 
  -7   3  20       70.84       59.51      8.95 o 
  -5   3  20      486.24      425.83     14.70 o 
  -3   3  20      771.68      727.47     19.54 o 
  -1   3  20      673.21      681.95     19.37 o 
   1   3  20       15.03       42.15      8.75 o 
   3   3  20       74.57      107.77      8.11 o 
   5   3  20       39.24       64.24      7.25 o 
 -14   4  20     2397.86     2551.68     47.76 o 
 -12   4  20        6.41       33.44      4.25 o 
 -10   4  20      334.71      327.12     13.33 o 
  -8   4  20        4.84       17.72      3.86 o 
  -6   4  20      831.43      822.89     20.73 o 
  -4   4  20      103.79      116.06     14.01 o 
  -2   4  20      934.94      858.27     21.41 o 
   0   4  20      582.24      521.37     20.32 o 
   2   4  20     1117.76     1024.06     28.68 o 
   4   4  20      223.62      236.41     13.76 o 
 -13   5  20        1.63       25.00      8.44 o 
 -11   5  20        1.96       33.58      5.25 o 
  -9   5  20       38.70       72.26      9.38 o 
  -7   5  20       28.64       31.75      4.65 o 
  -5   5  20       64.78       56.63      8.18 o 
  -3   5  20      461.46      399.35     17.34 o 
  -1   5  20      776.96      801.64     25.33 o 
   1   5  20      290.19      260.04     14.43 o 
   3   5  20       88.25       95.36      9.02 o 
   5   5  20       70.16      129.22     10.00 o 
 -10   6  20      186.87      250.79     16.91 o 
  -8   6  20      432.30      454.45     15.11 o 
  -6   6  20       51.07       69.11     12.02 o 
  -4   6  20       35.11       51.82      7.83 o 
  -2   6  20     1395.42     1350.34     33.71 o 
   0   6  20      531.64      503.12     20.34 o 
   2   6  20      210.17      222.64     12.93 o 
   4   6  20       50.34       85.26     10.14 o 
 -11   7  20        1.18       61.45     11.02 o 
  -9   7  20      562.43      667.45     28.52 o 
  -7   7  20      401.05      465.44     15.92 o 
  -5   7  20        3.67       13.67      7.35 o 
  -3   7  20       19.14       29.17      8.15 o 
  -1   7  20      777.87      775.33     25.43 o 
   1   7  20      274.43      269.59     14.79 o 
   3   7  20      149.07      194.18     11.79 o 
 -10   8  20     1210.82     1313.08     62.15 o 
  -8   8  20     1076.84     1107.48     32.02 o 
  -6   8  20      390.64      444.24     15.91 o 
  -4   8  20      251.23      288.76     12.95 o 
  -2   8  20      802.23      828.92     22.48 o 
   0   8  20      747.76      730.31     28.07 o 
   2   8  20      301.43      329.21     18.72 o 
  -9   9  20       64.69      105.10     14.78 o 
  -7   9  20       58.41      111.91      9.96 o 
  -5   9  20       84.61      131.50     11.95 o 
  -3   9  20        7.19       45.55     14.75 o 
  -1   9  20      107.02      119.58     10.97 o 
   1   9  20     1162.97     1025.88     30.78 o 
  -6  10  20     1748.66     1866.82     37.21 o 
  -4  10  20      373.75      395.68     15.71 o 
  -2  10  20      495.93      538.32     18.29 o 
 -13   1  21       38.17       52.85      6.67 o 
 -11   1  21      323.30      336.77     22.47 o 
  -9   1  21      661.77      726.65     31.16 o 
  -7   1  21      250.19      276.00     12.24 o 
  -5   1  21      223.90      239.58     12.22 o 
  -3   1  21       16.55       19.09      5.47 o 
  -1   1  21     3535.26     3406.92     50.21 o 
   1   1  21       53.78       72.84      7.41 o 
   3   1  21       68.66      102.28      8.22 o 
   5   1  21        4.55       49.55      5.30 o 
 -14   2  21       40.39      102.60     10.03 o 
 -12   2  21      259.16      326.91     15.08 o 
 -10   2  21       81.32       94.61     13.68 o 
  -8   2  21      353.14      397.77     14.25 o 
  -6   2  21      513.08      536.05     16.85 o 
  -4   2  21       32.23       32.36      5.97 o 
  -2   2  21      664.41      643.48     18.89 o 
   0   2  21       32.69       52.56     12.46 o 
   2   2  21      261.83      276.61     12.28 o 
   4   2  21       56.08      111.85      8.18 o 
 -13   3  21      700.33      679.30     19.05 o 
 -11   3  21      106.64      137.50      9.01 o 
  -9   3  21      551.00      532.16     26.31 o 
  -7   3  21      465.52      506.67     16.29 o 
  -5   3  21       23.90       40.16      6.30 o 
  -3   3  21      222.05      239.49     12.09 o 
  -1   3  21     6030.60     5989.52     75.06 o 
   1   3  21     2155.64     2081.52     44.99 o 
   3   3  21      958.15      915.32     27.17 o 
   5   3  21       73.46      121.99      9.69 o 
 -12   4  21       91.66      196.78     10.72 o 
 -10   4  21       53.71      111.16      8.47 o 
  -8   4  21        0.04       11.16      4.24 o 
  -6   4  21       74.28       72.26      7.49 o 
  -4   4  21       59.25       86.76     11.74 o 
  -2   4  21      602.51      633.49     22.39 o 
   0   4  21       38.46       32.99      7.78 o 
   2   4  21       62.96       79.37      8.44 o 
   4   4  21       70.29      124.07     10.18 o 
 -11   5  21       75.92      144.06     22.87 o 
  -9   5  21     1455.40     1391.94     42.49 o 
  -7   5  21     1820.11     1879.59     39.80 o 
  -5   5  21      777.17      701.05     23.23 o 
  -3   5  21      891.74      872.46     26.33 o 
  -1   5  21      900.31      861.18     31.17 o 
   1   5  21     1911.77     1820.23     41.15 o 
   3   5  21     1403.85     1388.79     35.41 o 
 -10   6  21     1904.33     1930.88     66.37 o 
  -8   6  21      105.74      162.92      9.25 o 
  -6   6  21      192.18      238.14     14.15 o 
  -4   6  21        0.13       11.35      7.37 o 
  -2   6  21        0.06       17.88      9.35 o 
   0   6  21       76.48       72.54      9.42 o 
   2   6  21      101.70      135.49     10.71 o 
 -11   7  21      195.21      328.94     33.89 o 
  -9   7  21      964.34     1008.12     41.28 o 
  -7   7  21     2231.69     2293.36     48.95 o 
  -5   7  21       59.90       94.64     15.89 o 
  -3   7  21        9.28       24.93     12.90 o 
  -1   7  21        4.76       21.40      8.42 o 
   1   7  21        6.54       21.03      7.39 o 
  -8   8  21       15.49       49.30     13.67 o 
  -6   8  21        3.02       13.89      6.37 o 
  -4   8  21       20.52       46.23      4.85 o 
  -2   8  21      114.88      129.21     11.33 o 
   0   8  21      128.97      167.79     12.96 o 
  -7   9  21      289.32      321.52     19.67 o 
  -5   9  21      210.35      255.36     12.32 o 
  -3   9  21      458.49      482.13     22.37 o 
 -12   0  22      571.45      544.34     48.90 o 
 -10   0  22      520.45      519.03     38.46 o 
  -8   0  22      731.74      678.10     27.19 o 
  -6   0  22     2145.33     2218.89     53.89 o 
  -4   0  22       14.72       23.21      8.27 o 
  -2   0  22      161.60      205.77     16.80 o 
   0   0  22     2107.06     1942.10     51.26 o 
   2   0  22     2067.18     1978.80     63.79 o 
   4   0  22      203.55      250.82     16.43 o 
 -13   1  22       87.14      186.81     12.14 o 
 -11   1  22      710.63      645.38    118.21 o 
  -9   1  22     2571.93     2632.47    146.35 o 
  -7   1  22     2339.09     2313.84     38.87 o 
  -5   1  22      192.65      234.81     12.05 o 
  -3   1  22     1144.49     1106.85     26.77 o 
  -1   1  22     1944.88     2004.48     36.64 o 
   1   1  22       62.87       84.87      8.25 o 
   3   1  22      578.85      562.92     35.04 o 
 -12   2  22      249.85      292.65     16.50 o 
 -10   2  22     2465.21     2727.44     68.22 o 
  -8   2  22      362.58      345.93     13.69 o 
  -6   2  22     1663.04     1636.46     31.68 o 
  -4   2  22      102.58      117.63      9.33 o 
  -2   2  22       22.20       37.04      6.35 o 
   0   2  22       31.36       67.14      7.67 o 
   2   2  22      494.47      591.81     25.02 o 
   4   2  22      660.26      644.41     19.59 o 
 -11   3  22     1690.41     1782.30     43.19 o 
  -9   3  22       48.67       81.92     12.05 o 
  -7   3  22      270.96      302.70     13.85 o 
  -5   3  22        0.49        7.82      4.73 o 
  -3   3  22     1643.90     1527.36     30.92 o 
  -1   3  22      703.81      684.88     24.18 o 
   1   3  22      129.26      113.42     10.73 o 
   3   3  22      306.24      297.74     14.68 o 
 -12   4  22      382.80      491.45     16.57 o 
 -10   4  22      486.04      495.53     20.17 o 
  -8   4  22       86.69      114.13     10.23 o 
  -6   4  22        8.96       20.48      7.61 o 
  -4   4  22      301.26      293.11     15.84 o 
  -2   4  22      999.43      985.52     29.91 o 
   0   4  22      648.25      600.07     22.46 o 
   2   4  22       78.06      118.79      9.79 o 
 -11   5  22      731.49      884.35     33.15 o 
  -9   5  22      607.52      559.37     41.51 o 
  -7   5  22       18.29       23.45      6.20 o 
  -5   5  22       22.24       27.63      7.11 o 
  -3   5  22      180.99      197.77     13.88 o 
  -1   5  22       84.25      107.48     10.90 o 
   1   5  22      314.60      317.62     16.58 o 
 -10   6  22      459.85      571.59     25.57 o 
  -8   6  22      111.89      189.80     16.38 o 
  -6   6  22     1583.38     1687.84     38.73 o 
  -4   6  22      311.39      329.70     16.31 o 
  -2   6  22      535.23      462.82     19.96 o 
   0   6  22        7.52       28.13      6.97 o 
  -9   7  22        7.33       53.24      9.62 o 
  -7   7  22      541.47      623.02     22.39 o 
  -5   7  22       25.50       64.25     18.57 o 
  -3   7  22        0.05        6.34      5.94 o 
  -1   7  22       43.75       64.63     15.12 o 
  -6   8  22     1539.19     1639.09     39.49 o 
  -4   8  22     1002.95     1067.94     31.24 o 
  -2   8  22      572.33      554.59     22.28 o 
 -11   1  23       14.71       36.44     14.66 o 
  -9   1  23      271.50      375.99     28.85 o 
  -7   1  23      193.59      232.68     13.57 o 
  -5   1  23      135.39      174.10     11.03 o 
  -3   1  23      349.09      358.43     14.71 o 
  -1   1  23      140.02      187.48     12.49 o 
   1   1  23      179.21      237.39     12.80 o 
 -12   2  23      577.88      596.71     24.33 o 
 -10   2  23      149.35      189.09     17.57 o 
  -8   2  23     1694.01     1683.27     33.24 o 
  -6   2  23      131.41      171.32     10.97 o 
  -4   2  23      322.40      357.21     17.87 o 
  -2   2  23       63.29       82.05      8.26 o 
   0   2  23        2.06       17.48      6.33 o 
   2   2  23     1818.33     1730.33     34.91 o 
 -11   3  23      226.86      307.62     16.56 o 
  -9   3  23      343.10      362.41     22.10 o 
  -7   3  23     2414.99     2399.47     48.27 o 
  -5   3  23      378.47      384.66     26.50 o 
  -3   3  23       48.26       71.82      7.64 o 
  -1   3  23      605.83      616.06     22.70 o 
   1   3  23     1208.26     1208.43     33.17 o 
 -10   4  23     1406.93     1448.26     70.36 o 
  -8   4  23      373.56      385.67     17.11 o 
  -6   4  23       50.18       79.61      9.43 o 
  -4   4  23       91.54      123.30     11.15 o 
  -2   4  23      275.33      276.60     16.28 o 
   0   4  23      318.10      359.23     17.85 o 
  -9   5  23      328.97      405.98     35.88 o 
  -7   5  23      393.32      390.22     17.66 o 
  -5   5  23     1241.53     1260.46     42.08 o 
  -3   5  23      152.72      209.89     15.20 o 
  -1   5  23      503.48      559.55     22.44 o 
  -8   6  23        4.46       39.63      4.95 o 
  -6   6  23      816.66      809.68     25.98 o 
  -4   6  23     1229.08     1163.66     32.64 o 
  -2   6  23      191.48      231.58     21.65 o 
  -5   7  23      219.02      261.16     14.59 o 
  -3   7  23      243.06      270.21     15.55 o 
 -10   0  24      815.83     1016.01     55.82 o 
  -8   0  24      328.71      414.58     22.06 o 
  -6   0  24       15.88       25.35      8.54 o 
  -4   0  24      896.41      978.08     35.35 o 
  -2   0  24        9.39       28.38      8.12 o 
   0   0  24      176.10      154.76     15.34 o 
  -9   1  24     2772.46     2836.67     70.98 o 
  -7   1  24     1375.60     1445.95     30.75 o 
  -5   1  24      331.91      340.53     14.52 o 
  -3   1  24     2251.53     2287.58     41.04 o 
  -1   1  24      206.88      291.47     14.29 o 
 -10   2  24        9.42       31.87      9.85 o 
  -8   2  24       62.34       99.89      8.46 o 
  -6   2  24      109.07      162.66     10.68 o 
  -4   2  24       53.96       81.34      8.00 o 
  -2   2  24       49.08       88.73      9.55 o 
   0   2  24       21.10       39.81     10.16 o 
  -9   3  24      133.96      189.93     17.35 o 
  -7   3  24      906.96      916.25     23.83 o 
  -5   3  24      193.04      222.71     11.88 o 
  -3   3  24       37.64       64.95      8.86 o 
  -1   3  24       17.26       29.71      7.25 o 
  -8   4  24      239.55      300.81     15.37 o 
  -6   4  24      276.62      294.25     15.55 o 
  -4   4  24        3.49       21.01      6.39 o 
  -2   4  24      296.92      299.40     17.20 o 
  -7   5  24       15.44       50.53      7.64 o 
  -5   5  24        0.01       28.74      6.76 o 
  -3   5  24      371.75      407.07     19.06 o 
  -7   1  25      464.30      571.94     18.81 o 
  -5   1  25      176.72      205.78     12.21 o 
  -3   1  25        1.73       35.48      7.38 o 
  -8   2  25     1072.88     1127.76     27.01 o 
  -6   2  25       11.25       44.30      8.73 o 
  -4   2  25     1147.90     1194.94     28.67 o 
  -7   3  25       43.79       76.46      8.68 o 
  -5   3  25      134.83      146.49     12.35 o 
                                                 
